# Supplementary material for: Crystal structure of poly[{μ-N,N′-bis[(pyridin-4-yl)meth­yl]oxalamide}-μ-oxalato-cobalt(II)]
Source: Acta Crystallogr Sect E Struct Rep Online. 2014 Aug 1;70(Pt 9):m307–8. doi: 10.1107/S1600536814015608 (PMC4186178; doi:10.1107/S1600536814015608)
Supplement: Supplementary file 1 [file e-70-0m307-sup1.cif]

##############################################################################
#                                                                            #
# This CIF contains the data in a paper accepted for publication in          #
# Acta Crystallographica Section E. It conforms to the requirements of       #
# Notes for Authors for Acta Crystallographica Section E, and has been       #
# peer reviewed under the auspices of the IUCr Commission on Journals.       #
#                                                                            #
# Full details of the Crystallographic Information File format               #
# are given in the paper "The Crystallographic Information File (CIF):       #
# a New Standard Archive File for Crystallography" by S. R. Hall, F. H.      #
# Allen and I. D. Brown [Acta Cryst. (1991), A47, 655-685].                  #
#                                                                            #
# The current version of the core CIF dictionary is obtainable from          #
# ftp://ftp.iucr.org/pub/cif_core.dic.                                       #
#                                                                            #
# Software is freely available for graphical display of the structure(s)     #
# in this CIF. For information consult the CIF software page                 #
# http://www.iucr.org/resources/cif/software.                                #
#                                                                            #
# This file may be used for bona fide research purposes within the           #
# scientific community so long as proper attribution is given to the journal # 
# article from which it was obtained.                                        #
#                                                                            #
##############################################################################
data_global
_audit_creation_method     'SHELXL97'
_journal_date_recd_electronic     2014-06-26
_journal_date_accepted     2014-07-03
_journal_name_full     'Acta Crystallographica, Section E'
_journal_year     2014
_journal_volume     70
_journal_issue      9
_journal_page_first     m307
_journal_page_last     m308
_journal_paper_category     HM
_journal_paper_doi     10.1107/S1600536814015608
_journal_coeditor_code     BT6986
_publ_contact_author_name     'Yanjuan Qi'
_publ_contact_author_address
;
Department of Chemistry
Northeast Normal University
Changchun 130024
People's Republic of China
;
_publ_contact_author_email     qiyjchem@163.com
_publ_contact_author_fax     +86-431-81158199
_publ_contact_author_phone     +86-431-81158199
_publ_section_title
;\
Crystal structure of
poly[{\m-<i>N</i>,<i>N</i>'-bis[(pyridin-4-yl)methyl]oxalamide}-\m-oxalato-\
cobalt(II)]
;
loop_
    _publ_author_name
    _publ_author_address
    'Hengye Zou'
;
Department of Chemistry
Changchun Normal University
Changchun 130032
People's Republic of China
;
    'Yanjuan Qi'
;
Department of Chemistry
Changchun Normal University
Changchun 130032
People's Republic of China
;
data_I
_audit_creation_method     SHELXL-97
_database_code_depnum_ccdc_archive     'CCDC 1012047'
_chemical_name_systematic
;\
Poly[{\m-<i>N</i>,<i>N</i>'-bis[(pyridin-4-yl)methyl]oxalamide}-\
\m-oxalato-cobalt(II)]
;
_chemical_name_common     ?
_chemical_formula_moiety     'C16 H14 Co N4 O6'
_chemical_formula_sum     'C16 H14 Co N4 O6'
_chemical_formula_iupac     '[Co (C2 O4) (C14 H14 N4 O2)]'
_chemical_formula_weight     417.24
_chemical_melting_point     ?
_symmetry_cell_setting     monoclinic
_symmetry_space_group_name_H-M     'P 21/c'
_symmetry_space_group_name_Hall     '-P 2ybc'
loop_
    _symmetry_equiv_pos_as_xyz
    'x, y, z'
    '-x, y+1/2, -z+1/2'
    '-x, -y, -z'
    'x, -y-1/2, z-1/2'
_cell_length_a     8.4143(12)
_cell_length_b     24.421(4)
_cell_length_c     9.2884(14)
_cell_angle_alpha     90.00
_cell_angle_beta     113.322(2)
_cell_angle_gamma     90.00
_cell_volume     1752.7(4)
_cell_formula_units_Z     4
_cell_measurement_reflns_used     4380
_cell_measurement_theta_min     1.68
_cell_measurement_theta_max     22.84
_cell_measurement_temperature     293(2)
_exptl_crystal_description     block
_exptl_crystal_colour     pink
_exptl_crystal_size_max     0.43
_exptl_crystal_size_mid     0.25
_exptl_crystal_size_min     0.25
_exptl_crystal_density_diffrn     1.581
_exptl_crystal_density_meas     ?
_exptl_crystal_density_method     'not measured'
_exptl_crystal_F_000     852
_exptl_absorpt_coefficient_mu     1.022
_exptl_absorpt_correction_type     multi-scan
_exptl_absorpt_process_details     '(SADABS; Sheldrick, 1996)'
_exptl_absorpt_correction_T_min     0.740
_exptl_absorpt_correction_T_max     0.785
_exptl_special_details
;
;
_diffrn_ambient_temperature     293(2)
_diffrn_radiation_type     MoK\a
_diffrn_radiation_wavelength     0.71073
_diffrn_radiation_source     'fine-focus sealed tube'
_diffrn_radiation_monochromator     graphite
_diffrn_measurement_device_type     'Bruker SMART APEXII CCD'
_diffrn_measurement_method     'phi and omega scans'
_diffrn_detector_area_resol_mean     ?
_diffrn_reflns_number     11121
_diffrn_reflns_av_R_equivalents     0.0850
_diffrn_reflns_av_sigmaI/netI     0.1306
_diffrn_reflns_theta_min     2.53
_diffrn_reflns_theta_max     28.38
_diffrn_reflns_theta_full     25.00
_diffrn_measured_fraction_theta_max     0.971
_diffrn_measured_fraction_theta_full     1.000
_diffrn_reflns_limit_h_min     -11
_diffrn_reflns_limit_h_max     10
_diffrn_reflns_limit_k_min     -32
_diffrn_reflns_limit_k_max     32
_diffrn_reflns_limit_l_min     -12
_diffrn_reflns_limit_l_max     10
_diffrn_standards_number     ?
_diffrn_standards_interval_count     ?
_diffrn_standards_interval_time     ?
_diffrn_standards_decay_%     ?
_refine_special_details
;
Refinement of <i>F</i>^2^ against ALL reflections. The weighted <i>R</i>-factor
<i>wR</i> and goodness of fit <i>S</i> are based on <i>F</i>^2^, conventional
<i>R</i>-factors <i>R</i> are based on <i>F</i>, with <i>F</i> set to zero for
negative <i>F</i>^2^. The threshold expression of <i>F</i>^2^ >
\s(<i>F</i>^2^) is used only for calculating <i>R</i>-factors(gt) <i>etc</i>.
and is not relevant to the choice of reflections for refinement.
<i>R</i>-factors based on <i>F</i>^2^ are statistically about twice as large
as those based on <i>F</i>, and <i>R</i>- factors based on ALL data will be
even larger.
;
_reflns_number_total     4254
_reflns_number_gt     2027
_reflns_threshold_expression     I>2\s(I)
_refine_ls_structure_factor_coef     Fsqd
_refine_ls_matrix_type     full
_refine_ls_R_factor_all     0.1674
_refine_ls_R_factor_gt     0.0649
_refine_ls_wR_factor_gt     0.1187
_refine_ls_wR_factor_ref     0.1488
_refine_ls_goodness_of_fit_ref     0.975
_refine_ls_restrained_S_all     0.975
_refine_ls_number_reflns     4254
_refine_ls_number_parameters     244
_refine_ls_number_restraints     0
_refine_ls_hydrogen_treatment     constr
_refine_ls_weighting_scheme     calc
_refine_ls_weighting_details
                 'calc w=1/[\s^2^(Fo^2^)+(0.0591P)^2^] where P=(Fo^2^+2Fc^2^)/3'
_atom_sites_solution_hydrogens     geom
_atom_sites_solution_primary     direct
_atom_sites_solution_secondary     difmap
_refine_ls_shift/su_max     0.000
_refine_ls_shift/su_mean     0.000
_refine_diff_density_max     0.493
_refine_diff_density_min     -0.391
_refine_ls_extinction_method     none
_refine_ls_extinction_coef     ?
loop_
    _atom_type_symbol
    _atom_type_description
    _atom_type_scat_dispersion_real
    _atom_type_scat_dispersion_imag
    _atom_type_scat_source
    'C' 'C' 0.0033 0.0016
                         'International Tables Vol C Tables 4.2.6.8 and 6.1.1.4'
    'H' 'H' 0.0000 0.0000
                         'International Tables Vol C Tables 4.2.6.8 and 6.1.1.4'
    'N' 'N' 0.0061 0.0033
                         'International Tables Vol C Tables 4.2.6.8 and 6.1.1.4'
    'O' 'O' 0.0106 0.0060
                         'International Tables Vol C Tables 4.2.6.8 and 6.1.1.4'
    'Co' 'Co' 0.3494 0.9721
                         'International Tables Vol C Tables 4.2.6.8 and 6.1.1.4'
_computing_data_collection     'APEX2 (Bruker, 2002)'
_computing_cell_refinement     'SAINT (Bruker, 2002)'
_computing_data_reduction     'SAINT (Bruker, 2002)'
_computing_structure_solution     'SHELXTL (Sheldrick, 2008)'
_computing_structure_refinement     'SHELXTL (Sheldrick, 2008)'
_computing_molecular_graphics     'Mercury (Macrae <i>et al.</i>, 2006)'
_computing_publication_material
                         'SHELXTL (Sheldrick, 2008) and publCIF (Westrip, 2010)'
loop_
    _atom_site_type_symbol
    _atom_site_label
    _atom_site_fract_x
    _atom_site_fract_y
    _atom_site_fract_z
    _atom_site_U_iso_or_equiv
    _atom_site_adp_type
    _atom_site_calc_flag
    _atom_site_refinement_flags
    _atom_site_occupancy
    _atom_site_symmetry_multiplicity
    _atom_site_disorder_assembly
    _atom_site_disorder_group
    C C1 0.5475(6) 0.02677(18) 0.5426(6) 0.0391(12) Uani d . 1 1 . .
    C C2 -0.0727(6) 0.00051(18) 0.4182(6) 0.0373(11) Uani d . 1 1 . .
    C C3 0.0325(7) 0.0938(2) 0.0435(7) 0.0588(15) Uani d . 1 1 . .
    H H3A -0.0628 0.0983 0.0692 0.071 Uiso calc R 1 1 . .
    C C4 0.0141(7) 0.1061(2) -0.1055(7) 0.0644(16) Uani d . 1 1 . .
    H H4 -0.0906 0.1187 -0.1797 0.077 Uiso calc R 1 1 . .
    C C5 0.1578(7) 0.0990(2) -0.1424(6) 0.0553(15) Uani d . 1 1 . .
    H H5 0.1507 0.1079 -0.2422 0.066 Uiso calc R 1 1 . .
    C C6 0.3094(6) 0.07904(17) -0.0329(6) 0.0358(11) Uani d . 1 1 . .
    C C7 0.3141(6) 0.06856(18) 0.1129(6) 0.0413(12) Uani d . 1 1 . .
    H H7 0.4172 0.0555 0.1884 0.050 Uiso calc R 1 1 . .
    C C8 0.4646(6) 0.06836(16) -0.0724(6) 0.0398(12) Uani d . 1 1 . .
    H H8A 0.5578 0.0537 0.0195 0.048 Uiso calc R 1 1 . .
    H H8B 0.4343 0.0409 -0.1543 0.048 Uiso calc R 1 1 . .
    C C9 0.5876(6) 0.15839(19) -0.0278(6) 0.0372(11) Uani d . 1 1 . .
    C C10 0.6436(5) 0.20856(18) -0.0958(6) 0.0353(11) Uani d . 1 1 . .
    C C11 0.7359(6) 0.30333(18) -0.0376(6) 0.0411(12) Uani d . 1 1 . .
    H H11A 0.7224 0.3306 0.0328 0.049 Uiso calc R 1 1 . .
    H H11B 0.6576 0.3130 -0.1432 0.049 Uiso calc R 1 1 . .
    C C12 0.9189(6) 0.30606(19) -0.0279(5) 0.0396(12) Uani d . 1 1 . .
    C C13 1.0379(7) 0.2660(2) 0.0275(7) 0.0700(18) Uani d . 1 1 . .
    H H13 1.0094 0.2334 0.0632 0.084 Uiso calc R 1 1 . .
    C C14 1.2033(7) 0.2734(2) 0.0312(8) 0.083(2) Uani d . 1 1 . .
    H H14 1.2859 0.2458 0.0666 0.100 Uiso calc R 1 1 . .
    C C15 1.2411(7) 0.3229(2) -0.0193(7) 0.0631(16) Uani d . 1 1 . .
    H H15 1.3517 0.3281 -0.0165 0.076 Uiso calc R 1 1 . .
    C C16 0.9683(6) 0.35427(19) -0.0767(6) 0.0431(12) Uani d . 1 1 . .
    H H16 0.8861 0.3819 -0.1153 0.052 Uiso calc R 1 1 . .
    N N1 0.1806(5) 0.07571(16) 0.1551(5) 0.0455(11) Uani d . 1 1 . .
    N N2 0.5257(5) 0.11716(15) -0.1243(4) 0.0403(10) Uani d . 1 1 . .
    H H2 0.5213 0.1190 -0.2183 0.048 Uiso calc R 1 1 . .
    N N3 0.6855(4) 0.25082(15) 0.0010(4) 0.0423(10) Uani d . 1 1 . .
    H H3 0.6826 0.2467 0.0918 0.051 Uiso calc R 1 1 . .
    N N4 1.1276(5) 0.36374(16) -0.0717(5) 0.0439(10) Uani d . 1 1 . .
    O O1 -0.0491(4) 0.02611(12) 0.3106(4) 0.0434(8) Uani d . 1 1 . .
    O O2 -0.2077(4) -0.02540(13) 0.4033(4) 0.0503(9) Uani d . 1 1 . .
    O O3 0.4618(4) 0.07115(12) 0.5055(4) 0.0446(9) Uani d . 1 1 . .
    O O4 0.6991(4) 0.02217(12) 0.6401(4) 0.0494(9) Uani d . 1 1 . .
    O O5 0.5999(5) 0.15868(13) 0.1070(4) 0.0612(11) Uani d . 1 1 . .
    O O6 0.6455(4) 0.20801(12) -0.2267(4) 0.0464(8) Uani d . 1 1 . .
    Co Co1 0.20072(8) 0.05586(2) 0.38091(8) 0.0405(2) Uani d . 1 1 . .
loop_
    _atom_site_aniso_label
    _atom_site_aniso_U_11
    _atom_site_aniso_U_22
    _atom_site_aniso_U_33
    _atom_site_aniso_U_12
    _atom_site_aniso_U_13
    _atom_site_aniso_U_23
    C1 0.035(3) 0.043(3) 0.049(3) 0.003(2) 0.026(3) -0.001(2)
    C2 0.034(3) 0.033(2) 0.051(3) 0.002(2) 0.023(2) -0.008(2)
    C3 0.050(4) 0.067(4) 0.068(4) 0.013(3) 0.034(3) 0.009(3)
    C4 0.043(4) 0.087(4) 0.053(4) 0.018(3) 0.009(3) 0.015(3)
    C5 0.063(4) 0.061(4) 0.044(4) 0.003(3) 0.023(3) 0.001(3)
    C6 0.037(3) 0.026(2) 0.043(3) -0.004(2) 0.015(3) -0.005(2)
    C7 0.034(3) 0.044(3) 0.046(3) 0.006(2) 0.016(2) 0.004(3)
    C8 0.053(3) 0.027(2) 0.048(3) -0.004(2) 0.029(3) -0.001(2)
    C9 0.035(3) 0.041(3) 0.037(3) -0.010(2) 0.016(2) -0.002(2)
    C10 0.034(3) 0.039(3) 0.038(3) -0.010(2) 0.019(2) -0.001(2)
    C11 0.048(3) 0.040(3) 0.044(3) -0.010(2) 0.027(3) 0.001(2)
    C12 0.043(3) 0.042(3) 0.034(3) -0.013(2) 0.016(2) -0.001(2)
    C13 0.052(4) 0.045(3) 0.109(6) -0.009(3) 0.028(4) 0.015(3)
    C14 0.050(4) 0.046(4) 0.142(7) 0.003(3) 0.026(4) 0.016(4)
    C15 0.045(3) 0.048(3) 0.104(5) -0.003(3) 0.036(3) -0.003(3)
    C16 0.039(3) 0.045(3) 0.052(3) -0.006(2) 0.024(3) 0.001(3)
    N1 0.041(3) 0.047(2) 0.054(3) 0.0103(19) 0.024(2) 0.009(2)
    N2 0.052(3) 0.041(2) 0.035(2) -0.0080(19) 0.026(2) -0.0039(19)
    N3 0.052(3) 0.045(2) 0.038(3) -0.0204(19) 0.026(2) -0.005(2)
    N4 0.039(2) 0.042(2) 0.058(3) -0.0088(19) 0.027(2) -0.005(2)
    O1 0.040(2) 0.044(2) 0.048(2) 0.0012(15) 0.0202(17) 0.0061(17)
    O2 0.042(2) 0.057(2) 0.055(2) -0.0090(17) 0.0222(18) -0.0050(18)
    O3 0.0356(19) 0.0339(18) 0.070(3) 0.0063(14) 0.0269(18) 0.0041(16)
    O4 0.037(2) 0.041(2) 0.065(3) 0.0040(16) 0.0145(19) -0.0052(17)
    O5 0.098(3) 0.050(2) 0.044(2) -0.036(2) 0.037(2) -0.0086(18)
    O6 0.064(2) 0.044(2) 0.041(2) -0.0107(16) 0.0318(19) -0.0026(16)
    Co1 0.0349(4) 0.0385(4) 0.0551(5) 0.0057(3) 0.0253(3) 0.0030(3)
_geom_special_details
;
All e.s.d.'s (except the e.s.d. in the dihedral angle between two l.s. planes)
are estimated using the full covariance matrix. The cell e.s.d.'s are taken
into account individually in the estimation of e.s.d.'s in distances, angles
and torsion angles; correlations between e.s.d.'s in cell parameters are only
used when they are defined by crystal symmetry. An approximate (isotropic)
treatment of cell e.s.d.'s is used for estimating e.s.d.'s involving l.s.
planes.
;
loop_
    _geom_bond_atom_site_label_1
    _geom_bond_atom_site_label_2
    _geom_bond_site_symmetry_2
    _geom_bond_distance
    _geom_bond_publ_flag
    C1 O4 . 1.243(5) ?
    C1 O3 . 1.271(5) ?
    C1 C1 3_656 1.573(9) ?
    C2 O2 . 1.259(5) ?
    C2 O1 . 1.260(5) ?
    C2 C2 3_556 1.527(9) ?
    C3 N1 . 1.342(6) ?
    C3 C4 . 1.363(7) ?
    C3 H3A . 0.9300 ?
    C4 C5 . 1.392(7) ?
    C4 H4 . 0.9300 ?
    C5 C6 . 1.369(6) ?
    C5 H5 . 0.9300 ?
    C6 C7 . 1.364(6) ?
    C6 C8 . 1.512(6) ?
    C7 N1 . 1.339(5) ?
    C7 H7 . 0.9300 ?
    C8 N2 . 1.454(5) ?
    C8 H8A . 0.9700 ?
    C8 H8B . 0.9700 ?
    C9 O5 . 1.215(5) ?
    C9 N2 . 1.311(5) ?
    C9 C10 . 1.535(6) ?
    C10 O6 . 1.222(5) ?
    C10 N3 . 1.322(5) ?
    C11 N3 . 1.440(5) ?
    C11 C12 . 1.508(6) ?
    C11 H11A . 0.9700 ?
    C11 H11B . 0.9700 ?
    C12 C13 . 1.348(6) ?
    C12 C16 . 1.383(6) ?
    C13 C14 . 1.390(7) ?
    C13 H13 . 0.9300 ?
    C14 C15 . 1.380(7) ?
    C14 H14 . 0.9300 ?
    C15 N4 . 1.332(6) ?
    C15 H15 . 0.9300 ?
    C16 N4 . 1.343(5) ?
    C16 H16 . 0.9300 ?
    N1 Co1 . 2.093(4) ?
    N2 H2 . 0.8600 ?
    N3 H3 . 0.8600 ?
    N4 Co1 4_665 2.155(4) ?
    O1 Co1 . 2.070(3) ?
    O2 Co1 3_556 2.117(3) ?
    O3 Co1 . 2.072(3) ?
    O4 Co1 3_656 2.124(3) ?
    Co1 O2 3_556 2.117(3) ?
    Co1 O4 3_656 2.124(3) ?
    Co1 N4 4_466 2.155(4) ?
loop_
    _geom_angle_atom_site_label_1
    _geom_angle_atom_site_label_2
    _geom_angle_atom_site_label_3
    _geom_angle_site_symmetry_1
    _geom_angle_site_symmetry_3
    _geom_angle
    _geom_angle_publ_flag
    O4 C1 O3 . . 125.7(4) ?
    O4 C1 C1 . 3_656 117.5(5) ?
    O3 C1 C1 . 3_656 116.8(6) ?
    O2 C2 O1 . . 125.5(4) ?
    O2 C2 C2 . 3_556 115.7(6) ?
    O1 C2 C2 . 3_556 118.8(5) ?
    N1 C3 C4 . . 123.7(5) ?
    N1 C3 H3A . . 118.2 ?
    C4 C3 H3A . . 118.2 ?
    C3 C4 C5 . . 117.5(5) ?
    C3 C4 H4 . . 121.2 ?
    C5 C4 H4 . . 121.2 ?
    C6 C5 C4 . . 120.4(5) ?
    C6 C5 H5 . . 119.8 ?
    C4 C5 H5 . . 119.8 ?
    C7 C6 C5 . . 117.2(4) ?
    C7 C6 C8 . . 121.4(4) ?
    C5 C6 C8 . . 121.5(4) ?
    N1 C7 C6 . . 124.7(5) ?
    N1 C7 H7 . . 117.7 ?
    C6 C7 H7 . . 117.7 ?
    N2 C8 C6 . . 113.1(3) ?
    N2 C8 H8A . . 109.0 ?
    C6 C8 H8A . . 109.0 ?
    N2 C8 H8B . . 109.0 ?
    C6 C8 H8B . . 109.0 ?
    H8A C8 H8B . . 107.8 ?
    O5 C9 N2 . . 123.9(4) ?
    O5 C9 C10 . . 120.3(4) ?
    N2 C9 C10 . . 115.8(4) ?
    O6 C10 N3 . . 125.5(4) ?
    O6 C10 C9 . . 121.8(4) ?
    N3 C10 C9 . . 112.7(4) ?
    N3 C11 C12 . . 114.8(4) ?
    N3 C11 H11A . . 108.6 ?
    C12 C11 H11A . . 108.6 ?
    N3 C11 H11B . . 108.6 ?
    C12 C11 H11B . . 108.6 ?
    H11A C11 H11B . . 107.6 ?
    C13 C12 C16 . . 117.9(4) ?
    C13 C12 C11 . . 125.3(4) ?
    C16 C12 C11 . . 116.8(4) ?
    C12 C13 C14 . . 120.0(5) ?
    C12 C13 H13 . . 120.0 ?
    C14 C13 H13 . . 120.0 ?
    C15 C14 C13 . . 117.9(5) ?
    C15 C14 H14 . . 121.0 ?
    C13 C14 H14 . . 121.0 ?
    N4 C15 C14 . . 123.5(5) ?
    N4 C15 H15 . . 118.2 ?
    C14 C15 H15 . . 118.2 ?
    N4 C16 C12 . . 124.1(4) ?
    N4 C16 H16 . . 117.9 ?
    C12 C16 H16 . . 117.9 ?
    C7 N1 C3 . . 116.5(5) ?
    C7 N1 Co1 . . 121.2(3) ?
    C3 N1 Co1 . . 122.2(3) ?
    C9 N2 C8 . . 120.0(4) ?
    C9 N2 H2 . . 120.0 ?
    C8 N2 H2 . . 120.0 ?
    C10 N3 C11 . . 123.5(4) ?
    C10 N3 H3 . . 118.3 ?
    C11 N3 H3 . . 118.3 ?
    C15 N4 C16 . . 116.4(4) ?
    C15 N4 Co1 . 4_665 122.3(3) ?
    C16 N4 Co1 . 4_665 120.8(3) ?
    C2 O1 Co1 . . 112.5(3) ?
    C2 O2 Co1 . 3_556 112.7(3) ?
    C1 O3 Co1 . . 111.1(3) ?
    C1 O4 Co1 . 3_656 110.2(3) ?
    O1 Co1 O3 . . 163.58(13) ?
    O1 Co1 N1 . . 95.51(15) ?
    O3 Co1 N1 . . 99.50(14) ?
    O1 Co1 O2 . 3_556 79.59(13) ?
    O3 Co1 O2 . 3_556 84.77(12) ?
    N1 Co1 O2 . 3_556 172.33(14) ?
    O1 Co1 O4 . 3_656 92.68(12) ?
    O3 Co1 O4 . 3_656 80.86(12) ?
    N1 Co1 O4 . 3_656 89.62(14) ?
    O2 Co1 O4 3_556 3_656 84.76(13) ?
    O1 Co1 N4 . 4_466 92.74(13) ?
    O3 Co1 N4 . 4_466 92.70(13) ?
    N1 Co1 N4 . 4_466 94.43(15) ?
    O2 Co1 N4 3_556 4_466 91.71(14) ?
    O4 Co1 N4 3_656 4_466 172.90(15) ?
loop_
    _geom_torsion_atom_site_label_1
    _geom_torsion_atom_site_label_2
    _geom_torsion_atom_site_label_3
    _geom_torsion_atom_site_label_4
    _geom_torsion_site_symmetry_1
    _geom_torsion_site_symmetry_2
    _geom_torsion_site_symmetry_3
    _geom_torsion_site_symmetry_4
    _geom_torsion
    _geom_torsion_publ_flag
    N1 C3 C4 C5 . . . . 0.2(9) ?
    C3 C4 C5 C6 . . . . 1.7(8) ?
    C4 C5 C6 C7 . . . . -2.3(7) ?
    C4 C5 C6 C8 . . . . 177.0(5) ?
    C5 C6 C7 N1 . . . . 1.0(7) ?
    C8 C6 C7 N1 . . . . -178.3(4) ?
    C7 C6 C8 N2 . . . . -121.0(5) ?
    C5 C6 C8 N2 . . . . 59.8(6) ?
    O5 C9 C10 O6 . . . . 174.2(4) ?
    N2 C9 C10 O6 . . . . -6.6(6) ?
    O5 C9 C10 N3 . . . . -6.6(6) ?
    N2 C9 C10 N3 . . . . 172.6(4) ?
    N3 C11 C12 C13 . . . . -6.9(7) ?
    N3 C11 C12 C16 . . . . 174.7(4) ?
    C16 C12 C13 C14 . . . . -1.3(9) ?
    C11 C12 C13 C14 . . . . -179.7(5) ?
    C12 C13 C14 C15 . . . . 1.6(10) ?
    C13 C14 C15 N4 . . . . -0.3(10) ?
    C13 C12 C16 N4 . . . . -0.3(8) ?
    C11 C12 C16 N4 . . . . 178.2(4) ?
    C6 C7 N1 C3 . . . . 0.9(7) ?
    C6 C7 N1 Co1 . . . . 178.1(3) ?
    C4 C3 N1 C7 . . . . -1.5(8) ?
    C4 C3 N1 Co1 . . . . -178.7(4) ?
    O5 C9 N2 C8 . . . . 0.8(7) ?
    C10 C9 N2 C8 . . . . -178.3(4) ?
    C6 C8 N2 C9 . . . . 64.2(6) ?
    O6 C10 N3 C11 . . . . 1.6(7) ?
    C9 C10 N3 C11 . . . . -177.5(4) ?
    C12 C11 N3 C10 . . . . -77.4(6) ?
    C14 C15 N4 C16 . . . . -1.2(9) ?
    C14 C15 N4 Co1 . . . 4_665 171.3(5) ?
    C12 C16 N4 C15 . . . . 1.5(8) ?
    C12 C16 N4 Co1 . . . 4_665 -171.1(4) ?
    O2 C2 O1 Co1 . . . . -173.9(3) ?
    C2 C2 O1 Co1 3_556 . . . 5.5(6) ?
    O1 C2 O2 Co1 . . . 3_556 -174.5(3) ?
    C2 C2 O2 Co1 3_556 . . 3_556 6.2(6) ?
    O4 C1 O3 Co1 . . . . -166.2(4) ?
    C1 C1 O3 Co1 3_656 . . . 13.8(6) ?
    O3 C1 O4 Co1 . . . 3_656 -166.7(4) ?
    C1 C1 O4 Co1 3_656 . . 3_656 13.4(6) ?
    C2 O1 Co1 O3 . . . . 11.5(6) ?
    C2 O1 Co1 N1 . . . . 167.5(3) ?
    C2 O1 Co1 O2 . . . 3_556 -6.5(3) ?
    C2 O1 Co1 O4 . . . 3_656 77.7(3) ?
    C2 O1 Co1 N4 . . . 4_466 -97.7(3) ?
    C1 O3 Co1 O1 . . . . 51.8(6) ?
    C1 O3 Co1 N1 . . . . -104.0(3) ?
    C1 O3 Co1 O2 . . . 3_556 69.6(3) ?
    C1 O3 Co1 O4 . . . 3_656 -15.9(3) ?
    C1 O3 Co1 N4 . . . 4_466 161.1(3) ?
    C7 N1 Co1 O1 . . . . -142.6(3) ?
    C3 N1 Co1 O1 . . . . 34.4(4) ?
    C7 N1 Co1 O3 . . . . 30.7(4) ?
    C3 N1 Co1 O3 . . . . -152.3(4) ?
    C7 N1 Co1 O2 . . . 3_556 -92.7(11) ?
    C3 N1 Co1 O2 . . . 3_556 84.3(11) ?
    C7 N1 Co1 O4 . . . 3_656 -50.0(4) ?
    C3 N1 Co1 O4 . . . 3_656 127.0(4) ?
    C7 N1 Co1 N4 . . . 4_466 124.2(4) ?
    C3 N1 Co1 N4 . . . 4_466 -58.8(4) ?
loop_
    _geom_hbond_atom_site_label_D
    _geom_hbond_atom_site_label_H
    _geom_hbond_atom_site_label_A
    _geom_hbond_site_symmetry_A
    _geom_hbond_distance_DH
    _geom_hbond_distance_HA
    _geom_hbond_distance_DA
    _geom_hbond_angle_DHA
    N3 H3 O6 4_566 0.86 2.14 2.863(5) 141.6
_iucr_refine_instructions_details
;
TITL 555 in P2(1)/c
CELL  0.71073   8.4143  24.4214   9.2884   90.000  113.322   90.000
ZERR     4.00   0.0012   0.0035   0.0014    0.000    0.002    0.000
LATT   1
SYMM  - X, 1/2 + Y, 1/2 - Z
SFAC  C    H    N    O    CO
UNIT  64   56   16   24   4
MERG   2
OMIT     0   2   0
EQIV $1  x, -y+1/2, z+1/2
HTAB  N3  O6_$1
FMAP   2
PLAN    5
ACTA    50.00
BOND   $H
CONF
L.S.   8
WGHT    0.059100
FVAR       0.13987
C1    1    0.547476    0.026769    0.542620    11.00000    0.03479    0.04297 =
         0.04865   -0.00133    0.02634    0.00253
C2    1   -0.072659    0.000512    0.418243    11.00000    0.03402    0.03283 =
         0.05050   -0.00815    0.02262    0.00155
C3    1    0.032544    0.093849    0.043479    11.00000    0.05015    0.06746 =
         0.06823    0.00869    0.03363    0.01326
AFIX  43
H3A   2   -0.062844    0.098308    0.069193    11.00000   -1.20000
AFIX   0
C4    1    0.014104    0.106105   -0.105504    11.00000    0.04347    0.08734 =
         0.05275    0.01465    0.00887    0.01789
AFIX  43
H4    2   -0.090562    0.118725   -0.179687    11.00000   -1.20000
AFIX   0
C5    1    0.157794    0.099026   -0.142447    11.00000    0.06289    0.06084 =
         0.04397    0.00064    0.02300    0.00250
AFIX  43
H5    2    0.150698    0.107931   -0.242162    11.00000   -1.20000
AFIX   0
C6    1    0.309441    0.079042   -0.032945    11.00000    0.03729    0.02562 =
         0.04323   -0.00547    0.01474   -0.00379
C7    1    0.314065    0.068564    0.112922    11.00000    0.03361    0.04450 =
         0.04571    0.00404    0.01573    0.00634
AFIX  43
H7    2    0.417240    0.055529    0.188446    11.00000   -1.20000
AFIX   0
C8    1    0.464617    0.068357   -0.072382    11.00000    0.05310    0.02719 =
         0.04764   -0.00088    0.02893   -0.00368
AFIX  23
H8A   2    0.557787    0.053726    0.019504    11.00000   -1.20000
H8B   2    0.434275    0.040865   -0.154284    11.00000   -1.20000
AFIX   0
C9    1    0.587633    0.158394   -0.027837    11.00000    0.03489    0.04063 =
         0.03742   -0.00165    0.01586   -0.01034
C10   1    0.643641    0.208560   -0.095841    11.00000    0.03394    0.03899 =
         0.03771   -0.00091    0.01917   -0.01017
C11   1    0.735911    0.303327   -0.037577    11.00000    0.04848    0.03972 =
         0.04381    0.00120    0.02744   -0.00999
AFIX  23
H11A  2    0.722428    0.330557    0.032784    11.00000   -1.20000
H11B  2    0.657555    0.312956   -0.143243    11.00000   -1.20000
AFIX   0
C12   1    0.918862    0.306057   -0.027903    11.00000    0.04266    0.04227 =
         0.03438   -0.00065    0.01570   -0.01308
C13   1    1.037941    0.265985    0.027471    11.00000    0.05187    0.04488 =
         0.10943    0.01520    0.02771   -0.00940
AFIX  43
H13   2    1.009399    0.233377    0.063179    11.00000   -1.20000
AFIX   0
C14   1    1.203277    0.273379    0.031219    11.00000    0.05037    0.04596 =
         0.14174    0.01637    0.02639    0.00348
AFIX  43
H14   2    1.285907    0.245778    0.066647    11.00000   -1.20000
AFIX   0
C15   1    1.241068    0.322950   -0.019260    11.00000    0.04453    0.04753 =
         0.10370   -0.00270    0.03634   -0.00284
AFIX  43
H15   2    1.351735    0.328146   -0.016491    11.00000   -1.20000
AFIX   0
C16   1    0.968321    0.354269   -0.076657    11.00000    0.03850    0.04455 =
         0.05226    0.00057    0.02439   -0.00601
AFIX  43
H16   2    0.886080    0.381857   -0.115282    11.00000   -1.20000
AFIX   0
N1    3    0.180620    0.075711    0.155098    11.00000    0.04081    0.04708 =
         0.05374    0.00921    0.02430    0.01031
N2    3    0.525725    0.117163   -0.124312    11.00000    0.05208    0.04098 =
         0.03547   -0.00392    0.02561   -0.00795
AFIX  43
H2    2    0.521257    0.118983   -0.218305    11.00000   -1.20000
AFIX   0
N3    3    0.685544    0.250817    0.000985    11.00000    0.05201    0.04451 =
         0.03850   -0.00503    0.02645   -0.02037
AFIX  43
H3    2    0.682561    0.246727    0.091843    11.00000   -1.20000
AFIX   0
N4    3    1.127577    0.363741   -0.071721    11.00000    0.03856    0.04242 =
         0.05791   -0.00526    0.02673   -0.00879
O1    4   -0.049084    0.026109    0.310595    11.00000    0.04006    0.04424 =
         0.04843    0.00612    0.02016    0.00123
O2    4   -0.207657   -0.025400    0.403262    11.00000    0.04225    0.05690 =
         0.05462   -0.00503    0.02222   -0.00901
O3    4    0.461803    0.071147    0.505469    11.00000    0.03563    0.03388 =
         0.07000    0.00408    0.02694    0.00629
O4    4    0.699054    0.022166    0.640090    11.00000    0.03664    0.04127 =
         0.06492   -0.00518    0.01446    0.00396
O5    4    0.599940    0.158682    0.106968    11.00000    0.09812    0.04987 =
         0.04374   -0.00862    0.03662   -0.03573
O6    4    0.645528    0.208014   -0.226664    11.00000    0.06422    0.04435 =
         0.04094   -0.00260    0.03177   -0.01068
CO1   5    0.200717    0.055857    0.380907    11.00000    0.03485    0.03845 =
         0.05509    0.00304    0.02527    0.00567
HKLF 4
REM  555 in P2(1)/c
REM R1 =  0.0649 for   2027 Fo > 4sig(Fo)  and  0.1674 for all   4254 data
REM    244 parameters refined using      0 restraints
END
WGHT      0.0591      0.0000
REM Highest difference peak  0.493,  deepest hole -0.391,  1-sigma level  0.076
Q1    1   0.0895  0.0539  0.3714  11.00000  0.05    0.49
Q2    1   0.3121  0.0594  0.3883  11.00000  0.05    0.41
Q3    1   0.0262  0.0576  0.2716  11.00000  0.05    0.38
Q4    1   0.3596  0.0639  0.5063  11.00000  0.05    0.37
Q5    1   0.7189 -0.0134  0.5754  11.00000  0.05    0.35
;
