# Supplementary material for: Crystal structure of poly[{μ-N,N′-bis[(pyridin-4-yl)meth­yl]oxalamide}-μ-oxalato-cobalt(II)]
Source: Acta Crystallogr Sect E Struct Rep Online. 2014 Aug 1;70(Pt 9):m307–8. doi: 10.1107/S1600536814015608 (PMC4186178; doi:10.1107/S1600536814015608)
Supplement: Supplementary file 2 [file e-70-0m307-Isup2.hkl]

#
# h,k,l, Fc-squared, Fo-squared, sigma(Fo-squared) and status flag
#
data_I
_shelx_title ' 555 in P2(1)/c'
_shelx_refln_list_code          4
_shelx_F_calc_maximum      220.09
_exptl_crystal_F_000       852.00
_reflns_d_resolution_high  0.7476
 
loop_
 _symmetry_equiv_pos_as_xyz
 'x, y, z'
 '-x, y+1/2, -z+1/2'
 '-x, -y, -z'
 'x, -y-1/2, z-1/2'
 
_cell_length_a     8.4143
_cell_length_b    24.4214
_cell_length_c     9.2884
_cell_angle_alpha  90.000
_cell_angle_beta  113.322
_cell_angle_gamma  90.000
 
_shelx_F_squared_multiplier     1.000
 
loop_
 _refln_index_h
 _refln_index_k
 _refln_index_l
 _refln_F_squared_calc
 _refln_F_squared_meas
 _refln_F_squared_sigma
 _refln_observed_status
   1   0   0      675.30      534.15     12.78 o
   2   0   0     1521.77     1545.79     30.49 o
   3   0   0      401.51      329.99     25.81 o
   4   0   0     2336.74     2317.32     59.55 o
   5   0   0     2070.84     1762.94    108.87 o
   6   0   0      719.50      818.85    111.43 o
   7   0   0      782.24      689.02    118.59 o
   8   0   0     1406.90     1293.20    143.12 o
   9   0   0       77.78      134.43    114.50 o
  10   0   0      113.13      336.84    138.01 o
   1   1   0      123.40       98.65     10.22 o
   2   1   0    18110.68    19662.25    119.70 o
   3   1   0     3405.05     3619.44     36.69 o
   4   1   0     3153.52     3085.86     36.59 o
   5   1   0       56.77       54.54     27.79 o
   6   1   0      128.24      144.82     64.86 o
   7   1   0      232.24      264.15    112.71 o
   8   1   0       11.60       72.51     70.54 o
   9   1   0       14.86      -61.37     70.30 o
  10   1   0       19.99        2.29     81.13 o
   1   2   0      936.37     1007.60     36.55 o
   2   2   0       23.91       51.83     18.00 o
   3   2   0    10102.00    10330.25     83.37 o
   4   2   0     2320.05     2099.22     56.44 o
   5   2   0      678.52      634.64     33.23 o
   6   2   0      205.68      218.91     65.58 o
   7   2   0      163.43      197.96     70.65 o
   8   2   0     1088.10      848.40     92.70 o
   9   2   0       18.58       46.20     74.35 o
  10   2   0      130.18      119.35     87.47 o
   1   3   0    43366.36    45327.32    351.41 o
   2   3   0      143.03      117.89     13.31 o
   3   3   0     1599.16     1428.92     36.37 o
   4   3   0     2368.95     2299.16     48.02 o
   5   3   0      664.93      663.04     45.92 o
   6   3   0      358.83      383.28     71.18 o
   7   3   0      875.64      928.17     93.28 o
   8   3   0      310.90      271.36     79.15 o
   9   3   0      190.76      177.02     77.17 o
  10   3   0        0.36       45.00    135.45 o
   0   4   0      914.13     1127.07     37.31 o
   1   4   0       66.75      173.15     14.64 o
   2   4   0     6118.67     6744.35     63.87 o
   3   4   0     1501.50     1541.70     31.87 o
   4   4   0      146.00      202.61     25.37 o
   5   4   0        3.55       23.84     29.44 o
   6   4   0       21.41      -92.77     92.77 o
   7   4   0      493.55      557.97     78.92 o
   8   4   0      400.73      386.14     55.30 o
   9   4   0        0.08      129.61    126.25 o
  10   4   0        0.82      -37.16     81.45 o
   1   5   0    15659.85    15423.81    140.00 o
   2   5   0     1058.84      924.54     20.74 o
   3   5   0      300.00      277.78     19.96 o
   4   5   0    10794.20     9963.50    100.27 o
   5   5   0      416.34      400.67     31.32 o
   6   5   0     2210.99     2228.10     73.77 o
   7   5   0      850.13      895.96     62.71 o
   8   5   0      181.26      204.75     79.09 o
   9   5   0      396.98      375.46    161.27 o
  10   5   0        0.05      -84.50    124.21 o
   0   6   0     5571.86     6490.56     98.14 o
   1   6   0        8.65        6.22     17.58 o
   2   6   0      753.95      763.48     21.02 o
   3   6   0     1555.43     1619.41     27.97 o
   4   6   0      868.45      884.87     46.76 o
   5   6   0      261.21      289.16     31.06 o
   6   6   0     2026.35     1683.81     70.03 o
   7   6   0       42.97      -27.12     40.77 o
   8   6   0      207.73      229.57     51.87 o
   9   6   0       50.54      101.63     77.70 o
  10   6   0       57.69       12.02     83.43 o
   1   7   0       21.81       -0.54     16.12 o
   2   7   0      303.06      309.00     16.86 o
   3   7   0     5960.03     6015.58     55.21 o
   4   7   0     3899.57     3972.17     76.67 o
   5   7   0      192.57      193.57     30.73 o
   6   7   0      284.28      288.56     50.78 o
   7   7   0        4.30       40.62     69.58 o
   8   7   0      461.91      433.06     59.80 o
   9   7   0      106.10      171.38     82.42 o
  10   7   0        1.57       95.97     89.33 o
   0   8   0     7447.87     8015.66    100.83 o
   1   8   0     2924.56     3274.16     49.93 o
   2   8   0     7715.21     7452.77     59.85 o
   3   8   0     3194.27     3136.00     40.84 o
   4   8   0      323.75      361.97     21.78 o
   5   8   0     1916.16     1810.80     51.61 o
   6   8   0       32.93       24.00     46.02 o
   7   8   0      431.96      479.85     59.25 o
   8   8   0      259.74      391.80     58.11 o
   9   8   0       75.14       65.70     79.68 o
  10   8   0       74.74      231.82     91.89 o
   1   9   0     1371.41     1191.64     29.98 o
   2   9   0     1850.67     1935.66     30.59 o
   3   9   0      198.78      209.36     20.48 o
   4   9   0       86.89       87.41     19.12 o
   5   9   0      626.34      667.73     41.36 o
   6   9   0      231.29      213.34     49.17 o
   7   9   0      869.80      754.51     61.98 o
   8   9   0       53.30       89.22     51.65 o
   9   9   0        3.72       47.21     71.64 o
   0  10   0     2717.49     2732.47     61.08 o
   1  10   0      318.30      360.29     22.71 o
   2  10   0     1765.14     1716.78     30.48 o
   3  10   0     2811.27     2535.83     39.34 o
   4  10   0      105.10       87.24     20.58 o
   5  10   0     2172.60     2128.91     58.31 o
   6  10   0       66.81       66.93     51.94 o
   7  10   0       35.96       67.78     49.05 o
   8  10   0      332.53      373.49     61.16 o
   9  10   0       30.81       32.97     66.80 o
   1  11   0     8628.52     8736.49     84.01 o
   2  11   0        2.08      -10.83     14.75 o
   3  11   0       59.40       40.92     18.05 o
   4  11   0       55.73       74.67     28.37 o
   5  11   0      279.35      291.20     36.66 o
   6  11   0        3.24       -2.29     31.52 o
   7  11   0      810.12      788.06     67.50 o
   8  11   0      429.18      451.29     95.05 o
   9  11   0        5.90      -54.49     54.49 o
   0  12   0       37.71       19.62     27.46 o
   1  12   0      202.89      257.12     37.71 o
   2  12   0      319.86      353.53     20.24 o
   3  12   0      776.10      860.67     30.08 o
   4  12   0       13.42        2.79     28.58 o
   5  12   0      290.53      326.56     39.86 o
   6  12   0       58.23       41.98     34.65 o
   7  12   0      309.47      380.73     56.62 o
   8  12   0       18.48       31.38     83.42 o
   9  12   0        1.93       33.65    100.86 o
   1  13   0     3462.95     3288.04     53.95 o
   2  13   0      349.32      366.35     25.70 o
   3  13   0      168.55      142.80     21.83 o
   4  13   0     1386.48     1365.62     49.13 o
   5  13   0       84.63       98.02     35.89 o
   6  13   0       26.98       -8.48     33.06 o
   7  13   0      418.76      487.76     61.05 o
   8  13   0       78.81      124.69     58.20 o
   9  13   0      388.19      403.83    166.38 o
   0  14   0     1050.37     1081.32     54.01 o
   1  14   0      327.12      361.15     33.80 o
   2  14   0        9.45       11.88     21.27 o
   3  14   0       31.71       33.31     23.66 o
   4  14   0      269.02      262.92     34.81 o
   5  14   0       15.96       -2.57     46.04 o
   6  14   0       47.32       21.16     39.25 o
   7  14   0      106.80      110.15     72.58 o
   8  14   0        2.11       27.05     64.47 o
   9  14   0        5.20       88.46     75.65 o
   1  15   0     1370.15     1253.77     42.66 o
   2  15   0       20.90      -14.33     26.57 o
   3  15   0        9.29       13.79     26.78 o
   4  15   0      330.90      374.47     45.93 o
   5  15   0        4.70       -3.64     38.05 o
   6  15   0     1215.64     1306.41    101.66 o
   7  15   0        7.00      -36.15     97.37 o
   8  15   0        1.01      -35.06     60.40 o
   9  15   0       19.27       66.96     77.61 o
   0  16   0      698.51      806.87     56.20 o
   1  16   0        2.19       10.07     25.61 o
   2  16   0      917.58      931.03     50.17 o
   3  16   0     1494.97     1350.04     56.24 o
   4  16   0      254.23      224.35     48.54 o
   5  16   0      137.77      104.36     39.42 o
   6  16   0        3.72       53.75     45.52 o
   7  16   0      235.78      235.76    104.53 o
   8  16   0       93.33      159.35     75.24 o
   1  17   0       52.64       89.91     29.98 o
   2  17   0      791.21      725.17     47.54 o
   3  17   0      487.32      448.85     54.11 o
   4  17   0      254.91      147.41     49.22 o
   5  17   0        0.80       15.61     44.43 o
   6  17   0      151.09      135.29     50.68 o
   7  17   0       30.23      -71.56     71.56 o
   8  17   0        6.06       99.16     89.96 o
   0  18   0       82.83      115.57     44.91 o
   1  18   0        1.40       53.03     30.62 o
   2  18   0      153.80      208.80     59.94 o
   3  18   0     1649.10     1542.92     61.63 o
   4  18   0       32.45       64.68     46.20 o
   5  18   0     1633.32     1545.76     80.19 o
   6  18   0        1.82      -20.59     48.81 o
   7  18   0      277.84      306.18     95.58 o
   8  18   0       19.64      -15.33     97.63 o
   1  19   0     1390.98     1406.46     52.68 o
   2  19   0        3.80      -33.77     35.17 o
   3  19   0      189.57      227.77     39.19 o
   4  19   0        3.12       -0.69     50.35 o
   5  19   0      111.26      153.99     52.01 o
   6  19   0      106.22      170.27     53.61 o
   7  19   0       50.37      -21.98     78.72 o
   8  19   0       79.55       27.09    105.30 o
   0  20   0       46.27       29.21     48.13 o
   1  20   0      557.07      562.62     43.54 o
   2  20   0      237.33      277.60     42.17 o
   3  20   0       18.82       73.85     34.69 o
   4  20   0      176.27      195.38     51.53 o
   5  20   0      354.18      318.33     59.89 o
   6  20   0        0.31        1.21     59.80 o
   7  20   0       79.76      154.88     95.58 o
   8  20   0        1.21       10.22     93.54 o
   1  21   0       37.63       48.69     32.38 o
   2  21   0      645.79      609.88     49.57 o
   3  21   0      187.02      176.90     38.51 o
   4  21   0      617.47      551.90     66.82 o
   5  21   0       26.24       -4.98     48.31 o
   6  21   0      105.14      134.78     56.07 o
   7  21   0       38.36      -58.27     87.92 o
   0  22   0     1286.96     1111.75    177.11 o
   1  22   0     1611.99     1564.08     65.05 o
   2  22   0       27.50       -3.12     40.61 o
   3  22   0      128.67       92.12     50.39 o
   4  22   0       13.80       -4.12     48.17 o
   5  22   0       46.76      128.24    101.46 o
   6  22   0        9.03      -25.55     74.63 o
   7  22   0        2.80      106.32     96.61 o
   1  23   0     1330.79     1374.56     63.42 o
   2  23   0       66.43       39.64     35.58 o
   3  23   0       18.90       43.22     47.44 o
   4  23   0      368.26      273.73     58.73 o
   5  23   0        0.04       36.06     53.24 o
   6  23   0      289.48      294.52     90.47 o
   7  23   0       12.45       50.09    103.25 o
   0  24   0      428.20      570.05     64.66 o
   1  24   0      236.06      263.23     50.72 o
   2  24   0       34.01       78.60     37.49 o
   3  24   0      188.09      258.86     56.21 o
   4  24   0      245.41      199.15     67.73 o
   5  24   0      130.99      196.83     80.51 o
   6  24   0        0.40       14.13     59.43 o
   1  25   0       16.25       -3.74     35.58 o
   2  25   0      339.87      363.04     48.61 o
   3  25   0        8.63       -4.71    100.44 o
   4  25   0       25.34      -13.73     91.75 o
   5  25   0       18.90       42.97     89.19 o
   6  25   0       45.13      115.92     63.46 o
   0  26   0      164.48      286.63     59.00 o
   1  26   0       41.82       72.06     39.30 o
   2  26   0      572.03      495.55     51.92 o
   3  26   0       66.99       29.92     51.95 o
   4  26   0        2.42       34.97     58.53 o
   5  26   0      150.29      118.91     72.84 o
   6  26   0       29.78        8.75    146.19 o
   1  27   0       14.54       -4.60     36.97 o
   2  27   0        9.36       10.01     37.87 o
   3  27   0        3.01      -47.54     48.59 o
   4  27   0      116.96      105.39     58.72 o
   5  27   0       29.14      -28.46     57.33 o
   0  28   0       62.96      162.95     55.74 o
   1  28   0       61.73       52.59     38.62 o
   2  28   0      164.59      163.95     44.17 o
   3  28   0       83.33       66.13     56.11 o
   4  28   0       16.57        5.93     56.53 o
   5  28   0      190.40      146.19    102.74 o
   1  29   0       22.07       65.46     46.50 o
   2  29   0       78.57      179.55     46.38 o
   3  29   0       24.08       69.33     61.39 o
   4  29   0       47.98      -11.76     88.94 o
   0  30   0        4.37      120.63     76.16 o
   1  30   0        3.65       52.17     42.55 o
   2  30   0      119.09      160.01     67.70 o
   3  30   0        0.62      -86.38     86.38 o
   4  30   0        0.01      -67.47     96.10 o
   1  31   0        9.18       73.14     47.11 o
   2  31   0       92.97      -90.47     90.47 o
   3  31   0      181.11      174.81    103.25 o
   1  32   0        1.61       67.99     81.53 o
 -10   1   1       23.04       25.59     76.62 o
  -9   1   1      523.94      556.54    118.59 o
  -8   1   1       29.92       80.07     66.14 o
  -7   1   1     1896.00     1943.08    102.46 o
  -6   1   1      290.45      304.31     65.24 o
  -5   1   1     2215.95     2102.57     37.94 o
  -4   1   1     5727.65     5613.03     57.14 o
  -3   1   1      208.33      230.59     15.16 o
  -2   1   1     2631.72     2531.20     30.88 o
  -1   1   1      136.67      133.60     10.48 o
   0   1   1     8558.16     8583.82    126.76 o
   1   1   1    15788.17    15203.18     93.62 o
   2   1   1     4481.03     4562.82     52.76 o
   3   1   1    12265.15    11595.91    104.35 o
   4   1   1      114.56      118.19     27.26 o
   5   1   1       25.49       85.61     55.10 o
   6   1   1       35.26       47.66     65.73 o
   7   1   1      135.84      214.98     70.66 o
   8   1   1      474.89      503.08     83.09 o
   9   1   1       32.79      154.16     85.62 o
 -10   2   1       45.16       62.92     87.41 o
  -9   2   1       19.17       84.22    118.59 o
  -8   2   1      989.94     1072.51     95.23 o
  -7   2   1      457.50      338.34     73.36 o
  -6   2   1      150.22      142.20     61.92 o
  -5   2   1      794.72      736.90     27.24 o
  -4   2   1     7598.44     7571.14     69.44 o
  -3   2   1      238.38      193.42     13.36 o
  -2   2   1     3317.44     3742.24     45.86 o
  -1   2   1     9977.19    11213.69    102.45 o
   0   2   1      942.84     1050.42     23.77 o
   1   2   1      184.29      213.74     17.85 o
   2   2   1      892.21      769.01     27.39 o
   3   2   1      272.43      291.78     25.80 o
   4   2   1     4890.10     4697.88     65.39 o
   5   2   1      669.37      763.78     68.99 o
   6   2   1      254.08      305.17     82.29 o
   7   2   1        1.61       37.37    106.57 o
   8   2   1       20.74      130.48     77.14 o
   9   2   1       15.92       -8.69     79.32 o
 -10   3   1       34.94       93.88     80.92 o
  -9   3   1      140.13      110.57     73.55 o
  -8   3   1      567.70      483.19     80.03 o
  -7   3   1      418.46      384.23     50.36 o
  -6   3   1       46.75       38.23     42.86 o
  -5   3   1     1500.31     1385.97     30.15 o
  -4   3   1      443.79      446.93     20.62 o
  -3   3   1      392.28      445.42     17.42 o
  -2   3   1      529.20      603.47     22.36 o
  -1   3   1     7854.63     8659.72     86.74 o
   0   3   1     6279.96     6410.26     67.28 o
   1   3   1     1422.93     2031.51     25.80 o
   2   3   1      157.76      189.68     20.61 o
   3   3   1     2250.60     2075.80     68.68 o
   4   3   1      437.74      446.88     30.52 o
   5   3   1      612.56      653.10     86.64 o
   6   3   1       16.45       -1.86     63.96 o
   7   3   1       14.44        5.14     77.44 o
   8   3   1      143.20      110.99     77.50 o
   9   3   1       38.36        3.28     79.95 o
 -10   4   1        2.34       80.12     79.49 o
  -9   4   1       77.00       45.25     70.83 o
  -8   4   1     1296.97     1313.09    100.60 o
  -7   4   1      626.00      595.55     54.11 o
  -6   4   1     1787.37     1676.22    101.88 o
  -5   4   1     3400.94     3216.78     55.99 o
  -4   4   1     2815.72     2644.94     36.32 o
  -3   4   1     3486.46     3083.33     35.34 o
  -2   4   1      617.78      655.24     19.12 o
  -1   4   1      283.25      245.00     27.91 o
   0   4   1     4512.20     4917.37     83.83 o
   1   4   1     1435.98     1611.74     24.96 o
   2   4   1    14658.30    14388.95     97.21 o
   3   4   1      499.28      462.47     29.40 o
   4   4   1     1465.19     1324.35     42.73 o
   5   4   1      444.20      473.54     67.12 o
   6   4   1       68.58      123.97     68.12 o
   7   4   1      590.33      529.43     78.79 o
   8   4   1        3.65       28.25     72.94 o
   9   4   1       86.23      126.10     82.22 o
 -10   5   1        0.04      -38.62     76.37 o
  -9   5   1       96.58       73.76     71.74 o
  -8   5   1      176.21      174.93     73.60 o
  -7   5   1       20.13       66.91     52.52 o
  -6   5   1      117.97      129.77     32.83 o
  -5   5   1      222.35      247.56     26.29 o
  -4   5   1      657.08      642.99     30.52 o
  -3   5   1      401.51      480.67     19.42 o
  -2   5   1     2659.04     2654.86     36.91 o
  -1   5   1     4645.36     5195.27     56.85 o
   0   5   1    27503.79    29170.29    392.70 o
   1   5   1     3329.81     4011.71     37.02 o
   2   5   1     2869.64     3172.44     47.37 o
   3   5   1      207.44      233.76     26.90 o
   4   5   1     2209.89     2162.64     53.32 o
   5   5   1     1055.11      982.19     76.26 o
   6   5   1      133.41      265.94    163.82 o
   7   5   1        2.63       37.55     65.24 o
   8   5   1       30.28       33.61     44.35 o
   9   5   1        4.84       24.04     54.78 o
 -10   6   1      125.72      259.67     87.55 o
  -9   6   1       71.45       86.41     71.16 o
  -8   6   1      595.15      655.72     62.82 o
  -7   6   1       37.91       57.25     79.51 o
  -6   6   1     3894.63     3657.52     67.33 o
  -5   6   1      532.86      518.30     32.61 o
  -4   6   1      290.58      266.49     19.58 o
  -3   6   1    11264.76    11359.43     88.10 o
  -2   6   1     2097.25     2295.11     30.16 o
  -1   6   1     7955.47     8963.10     71.04 o
   0   6   1     1092.11     1275.54     44.75 o
   1   6   1       67.83      139.59     14.74 o
   2   6   1     1882.83     1694.36     26.21 o
   3   6   1       39.99       75.59     24.87 o
   4   6   1     4731.24     4450.69     73.28 o
   5   6   1      624.94      539.64     43.37 o
   6   6   1     1790.34     1774.33    127.28 o
   7   6   1      503.06      450.11     54.74 o
   8   6   1       12.17      -34.89     60.93 o
   9   6   1        8.68      113.46     60.36 o
 -10   7   1       65.61       80.08     82.01 o
  -9   7   1      122.49      154.24     73.64 o
  -8   7   1       14.63       10.75     46.61 o
  -7   7   1      976.78     1025.02     76.70 o
  -6   7   1     3676.94     3370.10     67.23 o
  -5   7   1     2826.11     2802.83     55.80 o
  -4   7   1     1652.10     1698.64     33.88 o
  -3   7   1     2731.24     2874.18     44.57 o
  -2   7   1      664.26      575.12     19.84 o
  -1   7   1    11681.70    12280.02     91.82 o
   0   7   1       90.94       83.35     15.58 o
   1   7   1     2036.23     2056.91     44.78 o
   2   7   1       25.83       28.00     12.49 o
   3   7   1     3227.26     3129.26     37.30 o
   4   7   1        6.43       20.01     23.67 o
   5   7   1      877.01      864.98     42.49 o
   6   7   1      596.37      549.79     65.37 o
   7   7   1        6.81       65.15     47.14 o
   8   7   1      109.40       77.55     52.86 o
   9   7   1       28.23      154.60     74.76 o
 -10   8   1        0.50       50.92     81.22 o
  -9   8   1      154.54      162.91    145.68 o
  -8   8   1       39.93       18.31     46.68 o
  -7   8   1      310.71      370.67     51.52 o
  -6   8   1      462.24      508.73     40.88 o
  -5   8   1       28.18       19.45     25.72 o
  -4   8   1     1939.47     1905.04     36.99 o
  -3   8   1       24.94       17.94     15.24 o
  -2   8   1     2566.24     2720.37     37.68 o
  -1   8   1     4561.54     4536.84     58.35 o
   0   8   1     4573.65     5205.59     65.96 o
   1   8   1     1292.97     1322.43     28.10 o
   2   8   1       37.45       64.88     13.68 o
   3   8   1      381.46      410.01     20.08 o
   4   8   1      181.45      183.58     28.88 o
   5   8   1      611.98      563.85     41.66 o
   6   8   1       12.30        7.35     43.93 o
   7   8   1        3.98       18.45     46.15 o
   8   8   1        1.61        1.35     50.46 o
   9   8   1       56.45      -54.35     54.74 o
 -10   9   1        6.69      142.10    125.49 o
  -9   9   1      505.31      496.24     94.82 o
  -8   9   1       12.27      -12.98     48.19 o
  -7   9   1      891.14      920.94     62.73 o
  -6   9   1       81.76       70.84     33.81 o
  -5   9   1      847.59      835.59     42.02 o
  -4   9   1     4453.80     4270.05     53.06 o
  -3   9   1        5.19       20.42     15.72 o
  -2   9   1    11462.89    11807.18     82.87 o
  -1   9   1      680.15      571.35     25.20 o
   0   9   1     1346.48     1299.04     35.04 o
   1   9   1     4620.79     4400.17     50.24 o
   2   9   1     1347.26     1387.95     29.14 o
   3   9   1     4831.77     4523.36     50.50 o
   4   9   1       12.98       48.41     28.27 o
   5   9   1      782.93      879.02     46.48 o
   6   9   1     1305.82     1341.73     69.28 o
   7   9   1       11.43      -25.16     45.19 o
   8   9   1       11.49       94.85     53.90 o
   9   9   1       47.07       74.03     60.38 o
 -10  10   1       62.91       82.03     82.94 o
  -9  10   1       28.31       68.28     76.41 o
  -8  10   1       79.79      100.71     53.01 o
  -7  10   1       85.28       61.87     72.52 o
  -6  10   1      164.72      175.91     36.26 o
  -5  10   1     1663.67     1557.66     49.97 o
  -4  10   1      144.99      125.80     21.32 o
  -3  10   1       47.23       56.30     17.03 o
  -2  10   1     5002.68     5053.53     54.11 o
  -1  10   1     2042.41     2367.48     40.73 o
   0  10   1     5108.58     5327.02     64.15 o
   1  10   1      242.85      301.31     20.17 o
   2  10   1      441.29      433.88     21.92 o
   3  10   1      397.11      433.85     23.95 o
   4  10   1      487.16      507.61     37.45 o
   5  10   1       61.17       48.59     34.40 o
   6  10   1       66.18       63.99     45.73 o
   7  10   1       21.57       28.49     52.32 o
   8  10   1       18.55      -20.82     51.76 o
   9  10   1        4.13      -96.80     96.80 o
 -10  11   1       90.71      174.28    129.06 o
  -9  11   1      187.55      231.21     82.09 o
  -8  11   1       47.20       68.07     47.88 o
  -7  11   1       25.27       43.02     46.32 o
  -6  11   1      329.25      381.22     40.83 o
  -5  11   1     2119.00     1957.90     54.26 o
  -4  11   1     1085.45      949.90     34.45 o
  -3  11   1      423.38      428.51     23.62 o
  -2  11   1     1393.24     1227.29     26.57 o
  -1  11   1       59.64       70.09     19.23 o
   0  11   1     4258.96     4001.63     54.42 o
   1  11   1     7027.37     6511.14     74.79 o
   2  11   1        0.71       10.32     15.58 o
   3  11   1      875.04      895.00     36.70 o
   4  11   1      162.21      169.95     33.75 o
   5  11   1      688.50      809.38     49.28 o
   6  11   1      708.32      785.64    110.24 o
   7  11   1        3.14      -47.25     47.25 o
   8  11   1      266.50      221.24     78.17 o
   9  11   1        0.48      -20.95     61.92 o
  -9  12   1        1.32       95.69     74.29 o
  -8  12   1      172.82      124.84    126.05 o
  -7  12   1        6.75       -2.66     46.61 o
  -6  12   1     1072.95     1031.76     49.03 o
  -5  12   1     1312.29     1229.66     56.66 o
  -4  12   1      316.27      304.49     27.07 o
  -3  12   1      430.87      418.68     24.17 o
  -2  12   1      676.29      620.23     22.34 o
  -1  12   1     4206.24     4297.74     59.30 o
   0  12   1     5584.41     5590.63     67.68 o
   1  12   1     3383.72     3558.98     62.97 o
   2  12   1     5238.24     5085.93     56.58 o
   3  12   1     1214.81     1180.67     34.50 o
   4  12   1      769.12      771.99     44.25 o
   5  12   1       73.23       99.34     53.49 o
   6  12   1        5.68      -41.29     43.01 o
   7  12   1       84.71       76.12     51.48 o
   8  12   1       41.83       -3.57     82.29 o
   9  12   1      116.81      162.15     84.79 o
  -9  13   1        8.57      135.89     77.55 o
  -8  13   1        2.45       -0.59     49.22 o
  -7  13   1       34.50       96.70     46.14 o
  -6  13   1       21.23       28.97     33.02 o
  -5  13   1        2.58       -6.24     33.11 o
  -4  13   1       83.91      115.20     24.72 o
  -3  13   1       17.22        8.20     18.94 o
  -2  13   1      504.52      542.71     21.50 o
  -1  13   1      356.11      320.98     26.80 o
   0  13   1      698.51      726.45     32.96 o
   1  13   1      193.75      217.49     22.21 o
   2  13   1     2672.59     2821.90     42.12 o
   3  13   1      151.59      128.99     23.96 o
   4  13   1      149.83      142.19     35.11 o
   5  13   1       12.75       68.61     36.91 o
   6  13   1       74.61      110.87     48.84 o
   7  13   1       53.65       28.96     50.15 o
   8  13   1       85.05       72.95    100.95 o
   9  13   1        1.20       14.19     96.61 o
  -9  14   1        0.50      -16.87    109.90 o
  -8  14   1      455.22      412.81     75.16 o
  -7  14   1      285.09      282.40     54.63 o
  -6  14   1      127.88      167.79     35.00 o
  -5  14   1       47.61      114.67     34.55 o
  -4  14   1       33.09       43.97     24.93 o
  -3  14   1     2676.31     2424.82     42.92 o
  -2  14   1     1235.93     1330.77     35.76 o
  -1  14   1     2109.32     2091.73     47.74 o
   0  14   1      990.85      949.38     37.08 o
   1  14   1      104.85       97.30     21.13 o
   2  14   1     4280.98     3856.73     61.50 o
   3  14   1       93.30       57.91     26.90 o
   4  14   1      541.06      538.52     48.88 o
   5  14   1      613.36      618.03     59.02 o
   6  14   1        4.12      116.81     57.96 o
   7  14   1      420.22      380.43     72.09 o
   8  14   1        0.93       26.74     67.41 o
  -9  15   1        4.57      -32.26     73.53 o
  -8  15   1       23.29       22.85     92.77 o
  -7  15   1       62.42      -44.07     58.51 o
  -6  15   1     1107.85     1087.17     61.88 o
  -5  15   1      429.84      406.55     45.94 o
  -4  15   1      177.08      240.77     33.44 o
  -3  15   1      213.58      205.98     36.53 o
  -2  15   1        3.48       25.59     28.77 o
  -1  15   1      412.77      380.28     38.73 o
   0  15   1      603.93      609.08     35.29 o
   1  15   1     3342.69     3241.10     54.86 o
   2  15   1      513.87      593.11     34.76 o
   3  15   1      418.77      449.57     35.24 o
   4  15   1      193.77       49.38    112.21 o
   5  15   1        2.20       33.63     38.70 o
   6  15   1        2.66       10.01     70.79 o
   7  15   1       37.46       34.84     61.55 o
   8  15   1        2.87      -62.94     62.94 o
  -9  16   1       58.05      -19.13     71.69 o
  -8  16   1       12.91       33.16     63.21 o
  -7  16   1       31.93       65.16     43.52 o
  -6  16   1      194.42      203.38     42.88 o
  -5  16   1      821.28      852.36     67.08 o
  -4  16   1       67.26       72.48     42.43 o
  -3  16   1      358.85      380.62     40.65 o
  -2  16   1      353.01      370.71     40.03 o
  -1  16   1      585.22      679.31     38.50 o
   0  16   1      266.32      294.97     31.75 o
   1  16   1     3240.99     3079.12     96.74 o
   2  16   1     1233.45     1120.99     52.13 o
   3  16   1      183.21      190.70     32.10 o
   4  16   1       15.62       63.53     39.47 o
   5  16   1       68.03       83.01     41.24 o
   6  16   1       27.07        7.52     61.85 o
   7  16   1      345.41      257.23     99.16 o
   8  16   1       34.24      -43.26    105.55 o
  -9  17   1      107.85      -69.00     99.67 o
  -8  17   1        4.80       22.49     88.94 o
  -7  17   1      765.70      746.98     71.39 o
  -6  17   1      232.65      291.67     55.84 o
  -5  17   1      299.24      311.77     52.15 o
  -4  17   1      393.07      435.23     44.65 o
  -3  17   1      102.88      121.56     43.23 o
  -2  17   1     3697.54     3488.44     78.09 o
  -1  17   1       38.63       43.98     28.77 o
   0  17   1      913.70      854.24     43.47 o
   1  17   1     1353.42     1248.30     53.90 o
   2  17   1       18.23       39.90     34.17 o
   3  17   1      401.18      447.71     45.91 o
   4  17   1      666.24      688.93     65.54 o
   5  17   1      979.70      828.66     78.72 o
   6  17   1      243.85      345.88     86.13 o
   7  17   1       70.92       39.72     67.91 o
   8  17   1       56.96      -47.54     87.41 o
  -8  18   1        0.01      -29.65     90.98 o
  -7  18   1        6.06      -38.77     44.05 o
  -6  18   1       60.29       38.78     49.22 o
  -5  18   1      657.45      589.79     61.86 o
  -4  18   1      293.53      260.60     70.98 o
  -3  18   1        0.40       13.78     36.56 o
  -2  18   1      186.69      193.27     37.26 o
  -1  18   1        0.03      -23.41     27.60 o
   0  18   1       69.78      120.26     32.03 o
   1  18   1       79.05       56.17     34.24 o
   2  18   1     1103.19     1054.46     57.07 o
   3  18   1       86.90      107.44     49.51 o
   4  18   1       18.83       12.57     43.45 o
   5  18   1      239.99      208.69     65.68 o
   6  18   1        0.53      101.71     52.07 o
   7  18   1        4.40       43.45     83.83 o
   8  18   1        2.06      -47.54     95.07 o
  -8  19   1        9.80      -83.83     87.41 o
  -7  19   1      302.75      273.54     57.34 o
  -6  19   1      162.66      190.38     63.38 o
  -5  19   1       47.63       66.50    106.83 o
  -4  19   1      434.83      413.83     56.10 o
  -3  19   1       50.67       10.13     36.66 o
  -2  19   1     1303.91     1243.36     62.62 o
  -1  19   1       21.06       11.42     31.46 o
   0  19   1      252.81      250.17     36.22 o
   1  19   1     1298.14     1273.67     61.35 o
   2  19   1      443.52      463.94     46.61 o
   3  19   1      438.04      440.04     66.70 o
   4  19   1       15.91       56.88     50.86 o
   5  19   1       59.74      105.40     67.47 o
   6  19   1      554.14      589.22     70.03 o
   7  19   1        5.39      -46.00     83.83 o
  -8  20   1      183.60      102.23     98.65 o
  -7  20   1        1.84       59.35     73.35 o
  -6  20   1       94.46      271.93     60.77 o
  -5  20   1      322.05      367.23     59.36 o
  -4  20   1      110.85      190.40     50.57 o
  -3  20   1      142.47      192.79     41.54 o
  -2  20   1      556.95      525.83     49.40 o
  -1  20   1      855.46      817.73     48.18 o
   0  20   1        1.17       -4.20     33.56 o
   1  20   1      209.95      318.83     45.06 o
   2  20   1       58.00       59.03     35.73 o
   3  20   1      150.31       96.16     47.88 o
   4  20   1      358.17      458.91    103.76 o
   5  20   1       20.82       39.24     51.00 o
   6  20   1      128.70      145.81     69.77 o
   7  20   1       17.21       29.14     91.49 o
  -8  21   1       18.69       -7.67     98.65 o
  -7  21   1       54.22       73.62     74.63 o
  -6  21   1       34.71       13.36     53.98 o
  -5  21   1       10.89      -38.26     45.75 o
  -4  21   1       26.53      -13.82     56.48 o
  -3  21   1        7.31       54.14     36.68 o
  -2  21   1      283.64      276.33     49.59 o
  -1  21   1       98.67      170.38     36.77 o
   0  21   1      705.28      653.96     45.79 o
   1  21   1       29.87       95.40     37.91 o
   2  21   1      116.00      133.89     36.96 o
   3  21   1       18.22       25.96     56.48 o
   4  21   1      324.09      177.28     56.10 o
   5  21   1       31.64       81.17     54.18 o
   6  21   1       77.97      158.40     83.06 o
   7  21   1       14.49      106.32    100.70 o
  -7  22   1        3.34       21.35     58.70 o
  -6  22   1      147.73      189.11     57.58 o
  -5  22   1       50.29      -40.31     46.79 o
  -4  22   1      112.80      145.63     50.46 o
  -3  22   1      532.33      433.64     47.76 o
  -2  22   1       48.09       32.22     44.93 o
  -1  22   1      203.88      210.26     36.66 o
   0  22   1      520.58      563.14     45.33 o
   1  22   1      295.51      308.57     43.38 o
   2  22   1      380.89      397.23     44.18 o
   3  22   1       20.21       37.36     64.15 o
   4  22   1      287.70      380.15     62.86 o
   5  22   1      179.04       90.34     59.95 o
   6  22   1       39.92       81.50     76.42 o
   7  22   1      207.03      179.41    105.81 o
  -7  23   1       15.64       94.99    171.74 o
  -6  23   1       31.04      117.45     57.30 o
  -5  23   1        5.60      -33.20     47.79 o
  -4  23   1       89.89       74.55     50.86 o
  -3  23   1      117.39      156.34     39.84 o
  -2  23   1        0.28       37.83     39.88 o
  -1  23   1        0.67       10.17     31.36 o
   0  23   1      109.41       93.76     37.50 o
   1  23   1       32.24       81.26     37.99 o
   2  23   1       34.48       41.92     39.16 o
   3  23   1       20.74       51.18     50.10 o
   4  23   1       81.42       85.32     55.07 o
   5  23   1        1.50      -24.90     51.43 o
   6  23   1       18.12      -28.39    133.66 o
  -7  24   1        1.12       -3.54     62.65 o
  -6  24   1       49.32       51.79     58.27 o
  -5  24   1       14.47        9.49     50.34 o
  -4  24   1        4.48       40.39     73.86 o
  -3  24   1      887.91      832.32     59.05 o
  -2  24   1       43.75       28.15     44.83 o
  -1  24   1      535.70      521.08     44.50 o
   0  24   1      167.07      158.19     42.56 o
   1  24   1      538.49      490.71     50.23 o
   2  24   1      363.37      355.11     47.19 o
   3  24   1        0.74       20.84     49.37 o
   4  24   1       81.11      137.28     59.80 o
   5  24   1       46.16       27.26     55.94 o
   6  24   1        0.63      103.14     79.48 o
  -6  25   1        0.41       27.19     72.58 o
  -5  25   1      111.62       81.73     54.47 o
  -4  25   1       57.17       -7.57     49.18 o
  -3  25   1       11.99      -27.16     51.19 o
  -2  25   1      390.94      392.34     49.02 o
  -1  25   1      341.73      307.45     40.52 o
   0  25   1      633.45      729.13     57.52 o
   1  25   1       23.64       36.03     39.06 o
   2  25   1      208.66      176.58     60.66 o
   3  25   1      214.94      168.09     56.16 o
   4  25   1        0.11       85.48     55.09 o
   5  25   1      133.89      151.52    101.21 o
   6  25   1       23.01       45.34     90.98 o
  -6  26   1        0.85       25.10     98.65 o
  -5  26   1       38.89      109.20     59.94 o
  -4  26   1        0.36       94.15     53.60 o
  -3  26   1        1.72       18.58     38.09 o
  -2  26   1       32.84      135.99     51.21 o
  -1  26   1        4.81       23.46     34.26 o
   0  26   1        6.49       21.96     37.45 o
   1  26   1       19.53       60.50     38.75 o
   2  26   1        1.60       -3.20     43.16 o
   3  26   1      279.14      299.07     63.21 o
   4  26   1        9.43      -10.78     55.05 o
   5  26   1       18.11      -20.10     72.84 o
  -6  27   1        5.37      -88.94     88.94 o
  -5  27   1       53.67       88.16     62.73 o
  -4  27   1       32.03       15.68     52.32 o
  -3  27   1        9.10       69.67     37.68 o
  -2  27   1      423.71      360.54     49.10 o
  -1  27   1      175.55      143.30     39.06 o
   0  27   1      160.61      198.02     43.71 o
   1  27   1      224.17      261.35     46.70 o
   2  27   1      176.97      200.75     57.35 o
   3  27   1      109.75      166.93     80.25 o
   4  27   1        0.41      -22.72     87.92 o
   5  27   1       24.30       50.60     96.61 o
  -5  28   1        3.39       58.27     94.05 o
  -4  28   1       43.85       53.89     61.08 o
  -3  28   1       90.23      101.38     52.90 o
  -2  28   1       51.11      140.41     44.39 o
  -1  28   1      116.07      136.88     37.70 o
   0  28   1        0.76       43.15     41.48 o
   1  28   1       11.82       43.70     52.23 o
   2  28   1       15.51      172.01     59.03 o
   3  28   1        2.22      -53.97     53.97 o
   4  28   1        9.69       11.10     60.84 o
  -4  29   1      105.85      291.86    100.18 o
  -3  29   1        1.05       11.73     51.78 o
  -2  29   1      373.48      373.28     50.78 o
  -1  29   1        0.17       40.23     40.58 o
   0  29   1       26.10       84.24     44.07 o
   1  29   1       38.69      136.18     45.38 o
   2  29   1       14.86      -16.15     54.01 o
   3  29   1       37.57      123.71     63.70 o
   4  29   1       18.59       39.36     96.61 o
  -4  30   1       98.12       92.01     93.54 o
  -3  30   1       43.70       85.36     92.52 o
  -2  30   1        0.03       42.32     46.12 o
  -1  30   1       79.32      114.57     45.72 o
   0  30   1       81.39      119.65     44.79 o
   1  30   1       52.34       91.29    107.66 o
   2  30   1       28.76      -16.28     98.14 o
   3  30   1       26.63      -77.18     97.12 o
  -3  31   1       22.06      130.85     98.14 o
  -2  31   1        6.73      -41.10     61.08 o
  -1  31   1       49.52       32.91     51.32 o
   0  31   1       12.69      105.52     48.14 o
   1  31   1       13.32       12.00    103.00 o
   2  31   1        5.63      -36.80     96.61 o
  -2  32   1        5.64       79.27     60.38 o
   0  32   1        7.57       27.22     71.82 o
   1  32   1        8.91       69.59     57.82 o
 -10   0   2       21.73      239.73    112.96 o
  -9   0   2      848.92      830.10    129.32 o
  -8   0   2        1.64      -28.62     83.32 o
  -7   0   2        2.43      -62.36     85.36 o
  -6   0   2      213.17      166.76     43.96 o
  -5   0   2      149.00      136.71     28.37 o
  -4   0   2    17987.93    18117.01    196.38 o
  -3   0   2     2684.76     2525.92     52.19 o
  -2   0   2       45.28       50.77     37.06 o
  -1   0   2     3560.58     3369.98     69.52 o
   0   0   2    48440.20    51114.49    569.42 o
   1   0   2     1304.85     1154.28     33.03 o
   2   0   2      622.26      588.26     29.56 o
   3   0   2     1957.16     1759.27     42.73 o
   4   0   2      800.75      649.67     81.27 o
   5   0   2      213.89      186.57     90.47 o
   6   0   2       46.36       57.25     88.43 o
   7   0   2       53.92      -90.98     90.98 o
   8   0   2       99.48      -34.25     98.14 o
   9   0   2       16.49     -112.45    112.45 o
 -10   1   2       12.87       43.93     70.54 o
  -9   1   2      186.86      158.15    100.18 o
  -8   1   2       13.60       69.53     60.56 o
  -7   1   2        9.84       58.08     63.79 o
  -6   1   2      487.24      493.62     27.13 o
  -5   1   2       63.29       72.84     15.78 o
  -4   1   2       18.84       20.18     12.36 o
  -3   1   2      709.14      670.27     25.75 o
  -2   1   2      445.67      477.39     19.94 o
  -1   1   2      938.31     1117.26     31.08 o
   0   1   2     7183.24     7214.41     64.40 o
   1   1   2       47.79       61.33     13.23 o
   2   1   2       97.29       95.83     14.38 o
   3   1   2      147.34      155.85     15.97 o
   4   1   2      105.35       87.74     45.52 o
   5   1   2       29.39       11.08     58.91 o
   6   1   2        0.06       85.97     62.28 o
   7   1   2      147.82      115.63     71.83 o
   8   1   2       36.88       -6.21     70.80 o
   9   1   2        5.49      -80.42     80.42 o
 -10   2   2        0.81      -24.91     76.67 o
  -9   2   2      307.21      447.15     79.84 o
  -8   2   2      134.25      234.54     69.52 o
  -7   2   2      362.63      339.52     85.62 o
  -6   2   2       23.01        3.28     23.12 o
  -5   2   2       82.81       39.84     15.87 o
  -4   2   2      839.21      705.59     22.21 o
  -3   2   2       37.28       14.01     11.05 o
  -2   2   2     3087.63     3467.81     44.78 o
  -1   2   2    19935.35    21609.81    191.56 o
   0   2   2     1937.78     2105.44     41.15 o
   1   2   2       39.89       27.21     12.56 o
   2   2   2      160.87      157.22     14.53 o
   3   2   2     2841.49     2667.88     50.04 o
   4   2   2      892.88      786.18     46.13 o
   5   2   2       30.16      -16.66     58.69 o
   6   2   2      210.79      132.19     68.24 o
   7   2   2       81.65      142.64     72.82 o
   8   2   2       49.36      117.71     83.57 o
   9   2   2        0.67       80.57     85.91 o
 -10   3   2      164.60      191.55     75.67 o
  -9   3   2       44.16      -62.16     70.54 o
  -8   3   2      286.50      275.69     69.90 o
  -7   3   2       40.45       29.22     64.24 o
  -6   3   2      156.57      140.41     27.63 o
  -5   3   2     3689.62     3469.05     45.79 o
  -4   3   2     3967.85     4109.36     45.26 o
  -3   3   2     6120.35     6182.19     56.52 o
  -2   3   2       66.04       26.54     11.61 o
  -1   3   2     6487.21     6577.68    123.70 o
   0   3   2     7886.32     7783.17     87.56 o
   1   3   2      268.22      293.33     16.02 o
   2   3   2      294.60      336.34     17.63 o
   3   3   2     3390.54     3357.46     58.36 o
   4   3   2       80.48       63.14     26.78 o
   5   3   2      401.82      361.08     69.03 o
   6   3   2      428.14      425.68     71.56 o
   7   3   2      315.10      336.03     77.55 o
   8   3   2        5.97      -61.01     70.29 o
   9   3   2       19.02       32.47     84.30 o
 -10   4   2        3.53        8.31     69.69 o
  -9   4   2       51.08       79.74    101.46 o
  -8   4   2       85.25       91.40    106.57 o
  -7   4   2      517.67      489.96     50.29 o
  -6   4   2      413.26      404.63     33.45 o
  -5   4   2      149.57      154.82     19.38 o
  -4   4   2      438.72      461.21     22.61 o
  -3   4   2       36.49       24.39     12.19 o
  -2   4   2       17.53        4.48     11.05 o
  -1   4   2      615.05      795.07     31.30 o
   0   4   2        0.09       54.82     18.40 o
   1   4   2      632.57      658.59     20.36 o
   2   4   2     2702.75     2859.07     36.03 o
   3   4   2     1120.97     1211.78     42.12 o
   4   4   2        0.97        3.62     28.01 o
   5   4   2        5.22       40.69     60.31 o
   6   4   2       85.89       94.00     79.23 o
   7   4   2        7.89       28.25     70.10 o
   8   4   2       20.36       68.54     75.25 o
   9   4   2        3.22       93.76     88.53 o
 -10   5   2      122.09      321.70     85.09 o
  -9   5   2        1.84       22.19     67.18 o
  -8   5   2      173.30      240.61     67.04 o
  -7   5   2      508.35      500.00     51.06 o
  -6   5   2      285.58      250.77     31.37 o
  -5   5   2     7876.65     7384.44     84.19 o
  -4   5   2        6.89       17.48     14.71 o
  -3   5   2      228.38      216.46     16.20 o
  -2   5   2     1372.83     1351.11     24.85 o
  -1   5   2      189.71      174.47     22.93 o
   0   5   2       74.68       38.20     21.12 o
   1   5   2      510.06      585.03     23.47 o
   2   5   2      749.18      702.67     29.98 o
   3   5   2     2807.36     2687.59     55.30 o
   4   5   2       48.15       68.49     31.94 o
   5   5   2      466.21      469.34     94.56 o
   6   5   2      114.98       62.52     62.28 o
   7   5   2      798.92      713.01     90.90 o
   8   5   2       99.77       -9.03     72.28 o
   9   5   2       13.45        4.28     80.92 o
 -10   6   2        0.42       50.91     72.81 o
  -9   6   2      115.15      108.84     71.47 o
  -8   6   2        1.89      -52.09     77.69 o
  -7   6   2       47.79        5.60     40.98 o
  -6   6   2       41.05      101.24     28.97 o
  -5   6   2     1193.01     1184.11     33.83 o
  -4   6   2     1987.74     2012.10     52.67 o
  -3   6   2     2035.51     2227.85     46.84 o
  -2   6   2     1675.49     1639.96     27.02 o
  -1   6   2      865.26      860.79     26.42 o
   0   6   2      684.71      747.73     26.28 o
   1   6   2      117.58       90.77     17.93 o
   2   6   2     3597.97     3475.23     43.14 o
   3   6   2      139.27      227.84     30.12 o
   4   6   2        3.24      -31.43     31.43 o
   5   6   2        0.05       50.19     61.75 o
   6   6   2     1347.58     1341.49     92.33 o
   7   6   2       10.85        5.62     76.67 o
   8   6   2      141.44      105.39     50.55 o
   9   6   2        3.75      -14.55     54.63 o
 -10   7   2       24.65      -19.95     71.38 o
  -9   7   2        4.64      163.70     71.02 o
  -8   7   2      322.69      370.93     73.67 o
  -7   7   2      621.87      597.36     54.20 o
  -6   7   2       21.49       15.76     28.25 o
  -5   7   2      338.88      347.06     25.42 o
  -4   7   2      282.43      304.54     21.38 o
  -3   7   2     1748.83     1635.39     30.51 o
  -2   7   2     1007.06     1016.05     21.37 o
  -1   7   2     3761.20     3802.18     45.38 o
   0   7   2        7.65       28.05     15.46 o
   1   7   2      814.52      865.12     21.61 o
   2   7   2      553.02      517.04     22.41 o
   3   7   2      229.27      323.34     27.68 o
   4   7   2        4.09      -16.47     33.48 o
   5   7   2     1040.25     1063.08     84.32 o
   6   7   2       32.31       27.56     83.32 o
   7   7   2      338.44      271.49     56.97 o
   8   7   2       27.24      116.77     53.51 o
   9   7   2        0.33      -15.11     57.81 o
 -10   8   2        0.56       41.31     78.21 o
  -9   8   2      300.89      395.56     77.16 o
  -8   8   2      491.73      480.64     78.03 o
  -7   8   2      298.75      316.44     48.52 o
  -6   8   2     3248.99     3033.90     84.11 o
  -5   8   2     1819.66     1827.54     40.94 o
  -4   8   2     8378.88     8112.49     75.13 o
  -3   8   2       45.09       91.72     16.02 o
  -2   8   2     1767.52     1596.33     26.82 o
  -1   8   2     5000.71     5042.61     55.29 o
   0   8   2      364.72      398.19     28.07 o
   1   8   2       48.50       39.47     12.84 o
   2   8   2     1707.23     1704.69     33.07 o
   3   8   2     1094.68     1097.43     27.19 o
   4   8   2      896.50      909.50     81.36 o
   5   8   2      266.85      209.86     66.48 o
   6   8   2      379.63      479.32     53.74 o
   7   8   2       87.22       75.04     50.28 o
   8   8   2      152.76      154.50     57.82 o
   9   8   2       43.69      248.06     66.64 o
 -10   9   2       31.52       19.58     78.23 o
  -9   9   2       89.58      183.68    157.69 o
  -8   9   2       29.70      129.38     67.40 o
  -7   9   2      124.98      128.90     38.02 o
  -6   9   2      360.70      351.09     37.21 o
  -5   9   2        0.36      -13.79     22.26 o
  -4   9   2        4.74        9.08     17.77 o
  -3   9   2      373.12      418.55     22.07 o
  -2   9   2    14371.24    16361.40    105.00 o
  -1   9   2     1444.41     1353.00     31.84 o
   0   9   2      841.67      937.76     66.82 o
   1   9   2     2004.94     1994.03     31.63 o
   2   9   2      481.41      544.10     23.27 o
   3   9   2       42.94       23.57     24.38 o
   4   9   2       72.14       85.84     32.14 o
   5   9   2        4.11       59.78     43.99 o
   6   9   2       58.73       -2.06     41.06 o
   7   9   2      109.31       62.88     51.00 o
   8   9   2        6.35       65.62    110.04 o
   9   9   2        6.86      -55.29     55.29 o
 -10  10   2       52.18      123.91     92.01 o
  -9  10   2      332.74      416.27     76.89 o
  -8  10   2      439.42      562.97     77.16 o
  -7  10   2       17.18       32.73     31.24 o
  -6  10   2      420.08      421.89     59.76 o
  -5  10   2       52.75       57.01     24.42 o
  -4  10   2     1065.00      965.74     32.20 o
  -3  10   2      166.85      173.81     18.66 o
  -2  10   2      547.35      495.38     21.88 o
  -1  10   2    13097.27    13638.70    110.23 o
   0  10   2     1301.16     1341.26     38.22 o
   1  10   2     1779.33     1753.36     30.80 o
   2  10   2      127.41      119.69     17.91 o
   3  10   2       95.38      117.50     28.91 o
   4  10   2     1795.21     1842.66     55.72 o
   5  10   2       59.96      -37.69     53.34 o
   6  10   2      860.72      885.37     65.89 o
   7  10   2       66.82       94.22     51.74 o
   8  10   2      282.00      294.83     65.20 o
 -10  11   2       50.67      117.89    104.53 o
  -9  11   2      266.89      377.22    179.92 o
  -8  11   2      715.87      790.65     64.65 o
  -7  11   2       62.83       83.92     33.44 o
  -6  11   2      558.40      567.52     43.40 o
  -5  11   2     2154.59     2201.17     47.97 o
  -4  11   2      130.41      142.20     22.49 o
  -3  11   2     2035.76     2063.09     36.76 o
  -2  11   2     2064.84     1913.70     33.54 o
  -1  11   2       12.50       20.54     18.77 o
   0  11   2        4.59        7.52     16.26 o
   1  11   2      308.87      340.77     20.18 o
   2  11   2     2702.97     2565.21     40.89 o
   3  11   2      814.87      791.79     40.65 o
   4  11   2     1065.22     1055.58     50.46 o
   5  11   2       33.26       87.45     41.98 o
   6  11   2       97.72       41.28     45.51 o
   7  11   2       72.39      110.16     65.12 o
   8  11   2        1.32        2.81     56.13 o
 -10  12   2        0.70       72.31     76.92 o
  -9  12   2      173.14      265.52     76.68 o
  -8  12   2       35.69      -27.30     45.37 o
  -7  12   2      109.82       59.35     50.52 o
  -6  12   2      260.87      292.93     37.58 o
  -5  12   2       88.70      112.38     27.11 o
  -4  12   2      230.82      256.45     25.55 o
  -3  12   2      216.77      284.37     26.02 o
  -2  12   2     3249.71     3246.45     43.16 o
  -1  12   2      134.40      237.14     24.01 o
   0  12   2     2560.99     2669.40     44.00 o
   1  12   2     1310.53     1316.77     29.72 o
   2  12   2      903.55      908.31     36.34 o
   3  12   2     1257.40     1191.19     45.79 o
   4  12   2      212.45      282.26     43.48 o
   5  12   2       21.83       34.95     51.87 o
   6  12   2       35.94      -33.59     45.38 o
   7  12   2       19.79      -25.60     62.16 o
   8  12   2       16.22      127.06     60.92 o
 -10  13   2      145.87      260.89    128.81 o
  -9  13   2       33.13      202.00     70.86 o
  -8  13   2      533.27      648.46    134.41 o
  -7  13   2      445.04      465.27     42.99 o
  -6  13   2      103.81      103.52     32.84 o
  -5  13   2      352.93      371.64     32.41 o
  -4  13   2       14.74      -21.36     21.36 o
  -3  13   2      823.25      759.62     29.05 o
  -2  13   2     5364.36     5317.17     56.98 o
  -1  13   2      117.89      108.92     23.06 o
   0  13   2     8097.87     7911.64     80.09 o
   1  13   2      220.10      292.25     26.31 o
   2  13   2      575.21      598.85     28.83 o
   3  13   2     1442.40     1400.49     48.78 o
   4  13   2      553.54      634.73     50.02 o
   5  13   2     1050.14     1167.73     63.97 o
   6  13   2      284.42      360.64     64.16 o
   7  13   2      330.97      548.48     79.32 o
   8  13   2       12.21        7.67     67.47 o
  -9  14   2        2.59       66.45    105.30 o
  -8  14   2       39.73       41.69     48.56 o
  -7  14   2       35.10       29.05     34.21 o
  -6  14   2        1.26       45.51     32.21 o
  -5  14   2      171.59      143.73     33.31 o
  -4  14   2      466.64      464.89     30.56 o
  -3  14   2       88.83       83.08     20.51 o
  -2  14   2      291.81      318.25     29.11 o
  -1  14   2      106.41      138.59     25.37 o
   0  14   2       91.92      123.77     21.32 o
   1  14   2       21.09       20.65     22.30 o
   2  14   2      743.24      712.78     37.05 o
   3  14   2      175.82      141.73     39.44 o
   4  14   2      116.27      192.73     45.79 o
   5  14   2        6.39       25.12     40.18 o
   6  14   2        0.12       40.41     60.80 o
   7  14   2       12.68       -4.67     65.56 o
   8  14   2       37.29      112.47     77.98 o
  -9  15   2       62.01      256.08    106.32 o
  -8  15   2      210.28      209.81     90.22 o
  -7  15   2      619.43      670.64     56.90 o
  -6  15   2      395.84      428.02     47.14 o
  -5  15   2     1192.72     1273.92     66.35 o
  -4  15   2        0.56      -26.67     26.67 o
  -3  15   2     2148.40     2047.16     85.18 o
  -2  15   2     1245.49     1164.89     43.68 o
  -1  15   2      278.45      254.94     30.04 o
   0  15   2     4433.70     4212.85     60.02 o
   1  15   2      278.50      291.99     29.78 o
   2  15   2     1698.70     1621.45     55.33 o
   3  15   2     1285.58     1249.97     60.58 o
   4  15   2      895.71      855.08     58.30 o
   5  15   2      267.59      276.41     51.83 o
   6  15   2        1.03      -56.32     56.32 o
   7  15   2       23.91       45.68     65.68 o
   8  15   2      136.93      118.88     77.83 o
  -8  16   2       71.13       67.64     63.66 o
  -7  16   2      202.69      272.26     73.29 o
  -6  16   2     1465.97     1303.57     75.18 o
  -5  16   2      690.43      718.93     63.73 o
  -4  16   2     1141.15     1195.09     57.99 o
  -3  16   2      786.62      674.77     54.47 o
  -2  16   2     1303.63     1255.21     49.11 o
  -1  16   2      480.89      475.49     57.25 o
   0  16   2      499.44      495.03     41.48 o
   1  16   2      644.45      573.29     43.86 o
   2  16   2      435.91      480.32     36.29 o
   3  16   2      216.17      276.48     51.09 o
   4  16   2      529.38      639.52     53.87 o
   5  16   2      103.19       71.89     51.04 o
   6  16   2      532.09      318.00     70.74 o
   7  16   2        0.46      -24.87     68.27 o
   8  16   2       66.87       20.71     92.26 o
  -8  17   2       78.60      104.27     88.94 o
  -7  17   2       12.30        7.94     47.04 o
  -6  17   2      705.18      739.92     70.28 o
  -5  17   2      102.00       42.98     58.27 o
  -4  17   2      248.35      221.65     42.29 o
  -3  17   2      540.61      538.06     70.68 o
  -2  17   2      233.63      236.01     34.06 o
  -1  17   2       42.86       44.63     29.43 o
   0  17   2      258.57      269.37     39.23 o
   1  17   2       15.40      -13.61     31.33 o
   2  17   2      958.93      920.73     61.24 o
   3  17   2       16.12       83.97     50.05 o
   4  17   2       38.08       33.89     61.36 o
   5  17   2      149.23      157.60     46.78 o
   6  17   2       19.17      -45.41     59.83 o
   7  17   2        0.96      -40.60     64.35 o
  -8  18   2       32.18      -35.78     85.87 o
  -7  18   2      381.73      407.83     60.96 o
  -6  18   2     1897.05     1760.55     85.48 o
  -5  18   2      138.93      163.13     49.09 o
  -4  18   2     1375.48     1324.58     62.23 o
  -3  18   2      391.71      447.78     48.07 o
  -2  18   2      664.90      742.88     45.27 o
  -1  18   2      960.11      997.83     48.39 o
   0  18   2       85.45       55.70     35.30 o
   1  18   2     1616.54     1633.64     62.28 o
   2  18   2      868.08      898.75     53.84 o
   3  18   2      540.47      477.36    113.22 o
   4  18   2      663.01      639.08    121.65 o
   5  18   2      243.38      125.97     53.67 o
   6  18   2      570.91      623.09    109.39 o
   7  18   2       18.68      -54.18     85.36 o
  -8  19   2       22.82      -29.14     89.45 o
  -7  19   2       64.56       78.55    126.00 o
  -6  19   2       26.62       52.99     48.47 o
  -5  19   2      518.78      486.91     61.55 o
  -4  19   2      127.58      147.19     38.36 o
  -3  19   2      427.57      392.12     47.05 o
  -2  19   2        0.57       16.26     32.63 o
  -1  19   2      135.97      169.17     35.90 o
   0  19   2        0.79      -34.18     34.18 o
   1  19   2      680.06      768.82     57.84 o
   2  19   2       37.62       10.21     32.98 o
   3  19   2      155.70      173.43     51.84 o
   4  19   2       46.51       99.14     51.44 o
   5  19   2        3.93       63.73     65.17 o
   6  19   2        1.71      -71.56     71.56 o
   7  19   2      115.83       97.63     99.67 o
  -8  20   2        6.15       66.96     98.14 o
  -7  20   2      158.18      222.07    112.96 o
  -6  20   2      776.35      732.74     72.24 o
  -5  20   2       89.49       87.20     48.26 o
  -4  20   2      882.30      911.28     56.69 o
  -3  20   2     1005.19      962.92     57.68 o
  -2  20   2      549.64      483.98     41.64 o
  -1  20   2       32.62       15.04     33.00 o
   0  20   2        0.48      -34.37     34.37 o
   1  20   2     1726.77     1697.39    117.92 o
   2  20   2      538.56      538.10     60.33 o
   3  20   2        2.64      -23.00     46.75 o
   4  20   2      897.73      880.19    200.37 o
   5  20   2       53.25      114.78     55.30 o
   6  20   2      134.89      313.33     98.14 o
   7  20   2       34.29      -43.96     92.52 o
  -8  21   2      180.07       82.29    102.74 o
  -7  21   2      184.27      244.37    115.77 o
  -6  21   2       62.62       62.51     51.69 o
  -5  21   2      512.37      460.29     64.84 o
  -4  21   2       57.38       77.04     37.78 o
  -3  21   2      437.01      413.39     46.52 o
  -2  21   2      313.62      281.17     37.24 o
  -1  21   2       21.45       28.63     32.48 o
   0  21   2     1038.18     1062.45     69.10 o
   1  21   2      547.25      441.20     45.69 o
   2  21   2      243.03      265.91     40.88 o
   3  21   2      394.05      441.07    173.28 o
   4  21   2      274.49      238.72     95.33 o
   5  21   2      489.12      512.19     72.27 o
   6  21   2       26.55       -6.64     87.92 o
  -8  22   2       29.42      -11.76     93.54 o
  -7  22   2       64.21      129.31     59.66 o
  -6  22   2        1.81       19.94     52.46 o
  -5  22   2      188.57      154.30     55.16 o
  -4  22   2       17.23       41.20     36.43 o
  -3  22   2      124.89      161.58     40.17 o
  -2  22   2      148.06      138.98     45.30 o
  -1  22   2      208.38      220.40     36.67 o
   0  22   2        4.84       96.02     50.58 o
   1  22   2      990.21     1003.36     60.72 o
   2  22   2       10.77       61.04     37.05 o
   3  22   2        0.65       24.23     50.93 o
   4  22   2       55.35       -3.25     53.20 o
   5  22   2       49.24      118.22     58.73 o
   6  22   2        4.06      -36.80     88.94 o
  -7  23   2       52.62      -27.32    123.70 o
  -6  23   2       72.96       25.56    106.83 o
  -5  23   2      598.38      543.63     69.88 o
  -4  23   2       13.70       11.67     44.92 o
  -3  23   2      871.33      739.32     56.73 o
  -2  23   2      449.60      427.68     41.93 o
  -1  23   2      404.39      406.30     41.55 o
   0  23   2      670.78      667.16     53.99 o
   1  23   2       90.23       94.84     51.75 o
   2  23   2      633.53      595.94     69.46 o
   3  23   2      329.02      311.98     63.41 o
   4  23   2       51.70       74.67     58.01 o
   5  23   2      246.36      419.31    124.21 o
   6  23   2        1.04      -63.89     97.12 o
  -7  24   2       30.29       86.25     66.20 o
  -6  24   2       22.47       57.87     57.46 o
  -5  24   2      100.15        5.65     48.87 o
  -4  24   2      152.97      217.49     56.78 o
  -3  24   2        6.82        7.58     37.34 o
  -2  24   2        2.42       42.87     34.10 o
  -1  24   2      227.34      242.74     43.82 o
   0  24   2       31.11       47.49     38.85 o
   1  24   2      213.27      251.25     44.32 o
   2  24   2       22.83       -0.51     51.69 o
   3  24   2      121.85      221.29     61.57 o
   4  24   2       29.61       27.69     56.37 o
   5  24   2       11.71        0.34    132.64 o
   6  24   2       16.72       37.82     96.61 o
  -7  25   2      230.82      348.60    119.61 o
  -6  25   2      101.53       36.38     59.13 o
  -5  25   2       47.13      201.60     60.11 o
  -4  25   2       17.97       44.30     48.58 o
  -3  25   2       65.04       61.53     38.23 o
  -2  25   2      389.45      361.80     42.45 o
  -1  25   2        1.95       10.97     37.98 o
   0  25   2      308.05      302.24     46.81 o
   1  25   2        6.27       20.50     36.69 o
   2  25   2      471.47      389.26     64.88 o
   3  25   2       63.66       87.75     56.01 o
   4  25   2       37.45      122.37     77.44 o
   5  25   2       86.00       51.18     63.29 o
  -6  26   2        7.98      -59.04     59.04 o
  -5  26   2        2.78       23.27     69.52 o
  -4  26   2      255.16      372.15     63.56 o
  -3  26   2       13.54       28.85     38.22 o
  -2  26   2      609.42      560.24     54.54 o
  -1  26   2      479.01      513.56     54.55 o
   0  26   2       96.65       66.88     40.76 o
   1  26   2      496.51      483.47     67.48 o
   2  26   2      128.25      102.30     57.61 o
   3  26   2      144.76      122.08     59.58 o
   4  26   2      123.61       -1.93    103.25 o
   5  26   2       22.04      -15.23     96.61 o
  -6  27   2        0.11      -91.49     91.49 o
  -5  27   2      146.57      182.86     64.61 o
  -4  27   2       54.37       13.33     50.29 o
  -3  27   2       24.72       81.92     40.62 o
  -2  27   2       32.08       62.74     41.42 o
  -1  27   2       79.22       11.64     38.38 o
   0  27   2        5.63       -5.21     37.89 o
   1  27   2        0.44        6.72     35.61 o
   2  27   2        3.87       -7.13     53.28 o
   3  27   2       14.55      -16.78     57.71 o
   4  27   2        0.34       19.58     63.61 o
  -5  28   2      109.99      127.28     99.16 o
  -4  28   2       32.77       14.91     53.42 o
  -3  28   2       36.33       96.72     43.21 o
  -2  28   2       60.80      136.27     46.31 o
  -1  28   2      151.53      297.19     82.24 o
   0  28   2        3.93      -52.89     66.32 o
   1  28   2      417.24      483.25     54.17 o
   2  28   2       15.30      -47.40     97.37 o
   3  28   2       13.58       11.65     58.66 o
   4  28   2       57.11       -2.04     95.07 o
  -5  29   2       22.07      -12.78     89.96 o
  -4  29   2       14.60       14.31     80.76 o
  -3  29   2      100.84      153.46     47.41 o
  -2  29   2       14.90      127.64     46.29 o
  -1  29   2       27.98      165.06     45.65 o
   0  29   2       18.24       24.51     40.76 o
   1  29   2       47.86       45.46     75.79 o
   2  29   2      182.92      209.47     65.92 o
   3  29   2       64.31       19.93     98.65 o
  -4  30   2       37.53       -8.69     86.89 o
  -3  30   2      113.92       76.69    115.01 o
  -2  30   2       90.13       52.69     50.72 o
  -1  30   2       67.16      149.40     47.41 o
   0  30   2       33.06       43.06     46.61 o
   1  30   2       50.99       34.22     46.49 o
   2  30   2        8.65        5.62     95.07 o
  -3  31   2      187.73      276.04     69.98 o
  -2  31   2        2.24      149.25     84.85 o
  -1  31   2        4.32       28.28     45.76 o
   0  31   2       54.54       55.20     59.13 o
   1  31   2       43.29       85.36     98.14 o
  -1  32   2       19.82       -2.04     88.43 o
   0  32   2        2.28       20.45    102.23 o
 -11   1   3       13.33      106.05     81.07 o
 -10   1   3      447.48      411.51     81.45 o
  -9   1   3      201.69      222.44     69.18 o
  -8   1   3      780.15      793.15     79.82 o
  -7   1   3        0.28       14.64     57.44 o
  -6   1   3      206.65      197.90     27.52 o
  -5   1   3      356.13      325.89     17.14 o
  -4   1   3      468.78      469.80     20.61 o
  -3   1   3       38.08       25.36     13.63 o
  -2   1   3      983.13      975.12     25.16 o
  -1   1   3     8771.96     8500.34    242.03 o
   0   1   3       96.26       76.51     19.12 o
   1   1   3        6.79        7.77     13.80 o
   2   1   3     2895.62     2655.46     40.75 o
   3   1   3     1349.48     1365.83     34.39 o
   4   1   3      880.11      930.34     70.48 o
   5   1   3      353.18      369.80     71.38 o
   6   1   3       38.52      114.67     66.32 o
   7   1   3      237.07      314.92     79.32 o
   8   1   3       22.27     -108.87    108.87 o
 -11   2   3       80.48       88.71     77.58 o
 -10   2   3       70.98      149.98    131.88 o
  -9   2   3      104.02      110.01     66.86 o
  -8   2   3       40.00       57.19     57.35 o
  -7   2   3      326.12      426.74    176.34 o
  -6   2   3      436.41      459.72     32.85 o
  -5   2   3      559.09      472.91     24.00 o
  -4   2   3      557.70      709.85     24.88 o
  -3   2   3      136.28      161.26     13.73 o
  -2   2   3     2000.46     1912.27     32.54 o
  -1   2   3     2224.58     2376.80     50.30 o
   0   2   3     3331.46     3375.37     46.05 o
   1   2   3     2119.46     2293.36     35.96 o
   2   2   3     1119.96     1080.76     29.38 o
   3   2   3      347.37      289.98     23.28 o
   4   2   3       45.35       91.88     64.15 o
   5   2   3      214.61      243.87     65.78 o
   6   2   3       47.34       21.97     64.33 o
   7   2   3       27.58       -1.93     68.75 o
   8   2   3       95.47      -10.21     81.93 o
 -11   3   3       40.89        1.51     79.48 o
 -10   3   3       26.62      105.46     71.63 o
  -9   3   3       67.03       67.76     63.92 o
  -8   3   3        1.19      -31.89     54.88 o
  -7   3   3        2.09       16.58     34.31 o
  -6   3   3      554.22      532.44     29.88 o
  -5   3   3      155.98      135.60     19.35 o
  -4   3   3      558.97      631.35     23.49 o
  -3   3   3        8.68       15.64     11.72 o
  -2   3   3     4486.39     4916.42     53.85 o
  -1   3   3     5581.09     5864.57     97.63 o
   0   3   3    10871.06    11134.19    185.29 o
   1   3   3       18.01        3.54     13.70 o
   2   3   3      386.49      397.41     22.80 o
   3   3   3       69.40      110.43     29.48 o
   4   3   3      143.39      124.34     53.85 o
   5   3   3       11.94       47.10     61.44 o
   6   3   3       33.29      -15.96     63.60 o
   7   3   3      330.97      309.58     78.24 o
   8   3   3       29.46      -13.48     80.54 o
 -11   4   3       72.22       44.98     79.15 o
 -10   4   3       37.29       83.99     72.95 o
  -9   4   3      320.57      387.85    142.87 o
  -8   4   3       81.42       50.31     58.37 o
  -7   4   3      758.18      818.24     53.80 o
  -6   4   3      363.63      385.13     28.34 o
  -5   4   3     1775.82     1742.54     36.60 o
  -4   4   3     2496.31     2281.54     36.49 o
  -3   4   3      151.78      206.06     18.87 o
  -2   4   3     6788.46     6599.30    101.46 o
  -1   4   3      690.47      961.98     36.16 o
   0   4   3      317.65      430.97     28.36 o
   1   4   3     1432.43     1378.94     55.92 o
   2   4   3      760.89      797.22     26.81 o
   3   4   3     2914.08     2750.70     70.18 o
   4   4   3      655.19      716.91     67.52 o
   5   4   3      646.05      769.07    133.92 o
   6   4   3      506.46      543.44    184.27 o
   7   4   3      122.40      144.33     72.77 o
   8   4   3      126.20       90.17     82.85 o
 -10   5   3        4.09      188.89     73.90 o
  -9   5   3        6.93       85.32     66.20 o
  -8   5   3        9.34       50.05     83.06 o
  -7   5   3      214.88      227.05     41.42 o
  -6   5   3        1.08      -21.91     21.91 o
  -5   5   3      135.93      121.06     20.48 o
  -4   5   3       21.35       24.56     15.58 o
  -3   5   3      627.17      707.28     26.33 o
  -2   5   3       29.71       22.67     17.27 o
  -1   5   3     2203.46     2058.23     48.44 o
   0   5   3        9.58       25.14     18.88 o
   1   5   3      735.35      684.82     24.61 o
   2   5   3     1202.20     1205.92     30.68 o
   3   5   3      250.91      272.80     35.54 o
   4   5   3       14.45       64.22     53.13 o
   5   5   3        1.72        6.20    106.83 o
   6   5   3      277.65      212.14     72.84 o
   7   5   3       11.72      -58.87     68.33 o
   8   5   3       38.79      -33.27     77.53 o
 -10   6   3      230.76      250.01     77.91 o
  -9   6   3      156.54      177.73     70.08 o
  -8   6   3        2.27       95.58     57.82 o
  -7   6   3      207.23      207.99     56.76 o
  -6   6   3      158.88      160.60     25.65 o
  -5   6   3     2240.14     2107.83     40.99 o
  -4   6   3     2857.18     2778.57     41.46 o
  -3   6   3       19.21       17.21     13.30 o
  -2   6   3     4917.71     5094.52     51.86 o
  -1   6   3     1513.47     1569.26     34.21 o
   0   6   3      195.83      239.42     25.81 o
   1   6   3      694.26      694.75     25.70 o
   2   6   3      164.57      148.28     18.57 o
   3   6   3      885.58      992.19     48.88 o
   4   6   3      148.35      108.99     69.00 o
   5   6   3       33.08       24.43     60.54 o
   6   6   3      211.89      230.61    158.97 o
   7   6   3       76.88      -10.88     69.84 o
   8   6   3      106.62       40.79    120.63 o
 -10   7   3      112.66      168.67     77.65 o
  -9   7   3      100.92      236.20     82.81 o
  -8   7   3       93.62      148.83     62.88 o
  -7   7   3        8.52       -1.01     34.66 o
  -6   7   3     3092.17     3050.02     54.00 o
  -5   7   3      414.23      410.35     27.45 o
  -4   7   3      123.84       93.66     18.57 o
  -3   7   3     2056.38     1923.08     33.76 o
  -2   7   3      201.18      221.63     17.21 o
  -1   7   3     1398.69     1260.94     49.86 o
   0   7   3      809.42      800.27     29.14 o
   1   7   3      343.99      322.44     21.39 o
   2   7   3     1229.36     1140.90     41.40 o
   3   7   3       17.19      -31.90     31.90 o
   4   7   3      302.25      323.70     45.19 o
   5   7   3       69.97      127.17     62.33 o
   6   7   3      529.60      401.76     74.92 o
   7   7   3      116.25      117.81     96.35 o
   8   7   3       16.99       59.10     75.59 o
 -10   8   3       49.62      120.76     72.07 o
  -9   8   3       17.76       29.53     61.62 o
  -8   8   3      178.76      128.30     62.17 o
  -7   8   3      126.36      100.32     49.79 o
  -6   8   3       22.84       43.95     29.10 o
  -5   8   3      651.64      729.40     32.69 o
  -4   8   3     2800.11     2691.51     43.70 o
  -3   8   3        0.22        2.44     14.62 o
  -2   8   3      649.45      667.83     22.20 o
  -1   8   3       35.83       49.36     31.38 o
   0   8   3      192.00      175.87     21.63 o
   1   8   3       66.82       42.63     14.86 o
   2   8   3      856.27      937.08     37.38 o
   3   8   3      311.71      311.06     40.31 o
   4   8   3     1160.57     1104.26     59.84 o
   5   8   3        8.59       31.54     59.63 o
   6   8   3      137.21      194.45    114.50 o
   7   8   3       21.89       36.85     47.55 o
   8   8   3        2.19      -29.43     53.64 o
 -10   9   3      182.20      300.42    159.99 o
  -9   9   3      375.41      411.82     76.04 o
  -8   9   3      504.32      660.03     78.39 o
  -7   9   3       75.58       76.32     30.94 o
  -6   9   3     3029.01     2925.70     63.28 o
  -5   9   3     1195.97     1257.55     39.18 o
  -4   9   3      402.01      405.65     25.21 o
  -3   9   3     5992.63     6313.72     54.56 o
  -2   9   3      992.15     1141.15     27.35 o
  -1   9   3     5917.44     5636.15     72.63 o
   0   9   3     2040.90     2170.78     52.88 o
   1   9   3     1675.72     1581.58     31.46 o
   2   9   3     2705.45     2600.69     51.16 o
   3   9   3       28.34       22.92     44.84 o
   4   9   3      375.35      378.55     49.15 o
   5   9   3      435.80      332.99     69.49 o
   6   9   3      191.63      190.29     50.90 o
   7   9   3      202.31      220.79     54.63 o
   8   9   3        0.69       59.42     59.60 o
 -10  10   3        0.84       66.12    114.50 o
  -9  10   3      204.92      283.05     69.06 o
  -8  10   3      532.72      488.64     72.59 o
  -7  10   3      281.99      367.26     38.38 o
  -6  10   3      212.08      137.46     33.07 o
  -5  10   3      617.35      621.79     33.34 o
  -4  10   3      149.12      175.26     21.96 o
  -3  10   3        4.09       25.52     15.16 o
  -2  10   3     2314.08     2456.18     43.85 o
  -1  10   3       17.93       66.32     28.58 o
   0  10   3     2985.89     2960.33     44.75 o
   1  10   3      258.99      286.86     20.39 o
   2  10   3        3.34       -7.50     18.04 o
   3  10   3      201.65      241.14     35.06 o
   4  10   3     1433.53     1342.94     55.52 o
   5  10   3      232.16      185.06     44.47 o
   6  10   3       84.40      126.38     50.63 o
   7  10   3       43.71       45.36     50.92 o
   8  10   3        2.21      -19.99     59.79 o
 -10  11   3        4.27      113.81     70.91 o
  -9  11   3      222.37      209.56     69.38 o
  -8  11   3      365.63      494.04     71.93 o
  -7  11   3       67.78       43.02     29.72 o
  -6  11   3        3.58        5.54     30.52 o
  -5  11   3      187.27      189.29     27.19 o
  -4  11   3      204.16      181.93     23.82 o
  -3  11   3     1820.47     1828.21     32.23 o
  -2  11   3       20.32       13.23     19.37 o
  -1  11   3     3100.04     3122.38     59.18 o
   0  11   3      845.37      761.07     24.87 o
   1  11   3      478.22      482.41     24.71 o
   2  11   3     2135.08     2209.59     42.92 o
   3  11   3      400.08      424.02     39.09 o
   4  11   3      328.79      379.40     42.43 o
   5  11   3      191.86      225.44     48.46 o
   6  11   3        1.67      -12.99     47.34 o
   7  11   3       40.17       -8.10     51.42 o
   8  11   3        4.75       19.44     77.59 o
 -10  12   3       53.81      136.07     73.43 o
  -9  12   3      324.62      434.03     77.89 o
  -8  12   3      148.92      320.97     65.54 o
  -7  12   3      254.24      338.75     41.17 o
  -6  12   3       58.33      106.72     32.66 o
  -5  12   3     2235.57     2130.96     48.81 o
  -4  12   3       93.50      120.44     23.60 o
  -3  12   3       43.10       77.18     19.21 o
  -2  12   3     2379.08     2222.27     46.64 o
  -1  12   3       13.33       13.58     22.36 o
   0  12   3     4685.61     4547.72     55.66 o
   1  12   3     1498.06     1333.93     33.43 o
   2  12   3      223.08      214.95     24.89 o
   3  12   3     1178.75     1249.24     51.53 o
   4  12   3       58.02       18.61     38.59 o
   5  12   3      146.01      217.10     48.63 o
   6  12   3      470.43      464.02     61.68 o
   7  12   3        2.32       -0.59     53.64 o
   8  12   3       40.96      -60.21     74.63 o
 -10  13   3       18.68      137.27     77.58 o
  -9  13   3        0.27       99.06     62.71 o
  -8  13   3      155.37      262.81     65.59 o
  -7  13   3       23.80      -29.90     31.50 o
  -6  13   3      259.30      259.86     34.65 o
  -5  13   3      947.51     1009.87     49.11 o
  -4  13   3       24.05       32.95     22.83 o
  -3  13   3       98.89      112.13     20.49 o
  -2  13   3       68.66       82.92     28.11 o
  -1  13   3      411.42      482.89     35.53 o
   0  13   3       92.20       79.57     17.53 o
   1  13   3       35.77       27.68     19.94 o
   2  13   3        0.14       18.04     30.60 o
   3  13   3      423.09      427.23     42.49 o
   4  13   3        3.29        5.77     34.69 o
   5  13   3        5.95      -42.66     42.66 o
   6  13   3       54.97       13.83     56.73 o
   7  13   3       86.30      109.75     68.66 o
   8  13   3        1.56      -63.74    100.18 o
 -10  14   3      243.15      294.93    120.12 o
  -9  14   3      352.56      501.99    133.41 o
  -8  14   3      195.45      199.40     62.05 o
  -7  14   3      691.32      698.53     47.63 o
  -6  14   3      367.66      377.73     45.96 o
  -5  14   3      156.39      163.70     29.11 o
  -4  14   3      723.00      714.43     34.28 o
  -3  14   3      209.21      246.86     24.06 o
  -2  14   3     6398.87     6441.57     84.25 o
  -1  14   3      726.03      739.07     42.96 o
   0  14   3     3491.15     3298.09     56.67 o
   1  14   3     4208.59     3869.56     85.88 o
   2  14   3      280.34      244.77     32.15 o
   3  14   3      810.80      814.54     61.27 o
   4  14   3        8.22       75.36     40.39 o
   5  14   3      296.39      374.11     67.35 o
   6  14   3      152.31      119.74    127.53 o
   7  14   3        0.67       -8.71     65.94 o
  -9  15   3        0.10      190.15    101.21 o
  -8  15   3       20.12      188.10     89.96 o
  -7  15   3       36.06       -8.27     32.99 o
  -6  15   3      406.61      414.76     37.38 o
  -5  15   3        0.82       23.86     26.48 o
  -4  15   3      619.35      638.42     42.86 o
  -3  15   3     1440.60     1383.68     47.50 o
  -2  15   3        2.30      -26.16     26.16 o
  -1  15   3      691.66      683.71     58.99 o
   0  15   3       55.45       62.28     25.59 o
   1  15   3      225.55      216.18     30.10 o
   2  15   3      643.29      652.15     57.77 o
   3  15   3       28.95       24.02     41.38 o
   4  15   3      368.35      369.64     63.99 o
   5  15   3      580.88      500.18     92.52 o
   6  15   3       18.25      -20.18     56.84 o
   7  15   3       16.42       -1.88     67.79 o
  -8  16   3       59.88       71.27     52.36 o
  -7  16   3      635.44      618.37     64.75 o
  -6  16   3        0.93       -7.75     42.74 o
  -5  16   3      360.48      387.52     45.68 o
  -4  16   3      846.46      775.64     54.37 o
  -3  16   3      304.45      316.56     35.93 o
  -2  16   3     1087.14     1110.52     47.11 o
  -1  16   3      352.96      349.95     78.59 o
   0  16   3      104.65      125.54     26.91 o
   1  16   3        3.63       47.31     28.69 o
   2  16   3       93.00       81.26     33.13 o
   3  16   3      242.85      249.10     45.05 o
   4  16   3       92.97       87.57     42.76 o
   5  16   3       13.08       96.64     62.63 o
   6  16   3        3.95     -103.00    103.00 o
   7  16   3        0.31      -17.74     70.06 o
  -8  17   3      174.60      165.71     55.88 o
  -7  17   3       14.17       40.80     61.34 o
  -6  17   3      725.51      657.99     64.42 o
  -5  17   3      241.51      304.19     43.13 o
  -4  17   3     1213.80     1304.24     63.17 o
  -3  17   3     3374.05     3273.73     79.61 o
  -2  17   3      182.45      160.84     33.49 o
  -1  17   3     1235.45     1162.15     56.40 o
   0  17   3        9.82       42.44     34.15 o
   1  17   3      861.86      884.06     59.22 o
   2  17   3      652.16      537.99     63.42 o
   3  17   3       36.04       59.02     55.97 o
   4  17   3      200.26      137.64     48.23 o
   5  17   3      188.98      121.35     92.77 o
   6  17   3       82.62      -32.30     61.74 o
   7  17   3       76.94      -61.63     83.57 o
  -8  18   3        5.85       -5.32     50.72 o
  -7  18   3       89.18       60.08     52.93 o
  -6  18   3        1.56       36.20     62.87 o
  -5  18   3       27.42       -2.45     35.08 o
  -4  18   3        5.26       -0.93     34.06 o
  -3  18   3        8.13        0.17     30.78 o
  -2  18   3      284.05      356.69     51.64 o
  -1  18   3      445.91      375.35     45.78 o
   0  18   3      153.66      170.53     38.98 o
   1  18   3       50.49       53.62     36.23 o
   2  18   3      114.17      146.89     52.31 o
   3  18   3        0.34       40.41     47.45 o
   4  18   3       74.54      151.52     55.53 o
   5  18   3       10.16      -15.85     72.58 o
   6  18   3        5.44      -42.94     73.60 o
   7  18   3       15.70      -36.29     86.89 o
  -8  19   3      256.16      235.11     63.00 o
  -7  19   3        0.09      -43.90     47.30 o
  -6  19   3      339.05      372.76     62.25 o
  -5  19   3      403.70      400.45     48.54 o
  -4  19   3      353.70      299.92     44.04 o
  -3  19   3     3511.56     3460.27     72.88 o
  -2  19   3       12.41       -6.52     38.73 o
  -1  19   3      374.56      438.71     48.27 o
   0  19   3      314.85      321.14     44.51 o
   1  19   3      186.78      170.10     38.67 o
   2  19   3      224.52      287.47     57.02 o
   3  19   3       37.88      -53.93     53.93 o
   4  19   3      403.81      389.31     89.45 o
   5  19   3      183.32      153.43     55.23 o
   6  19   3       93.49      158.45    100.70 o
  -8  20   3       24.12       -8.02     58.53 o
  -7  20   3      125.70      167.31     59.97 o
  -6  20   3      202.02      159.69     56.42 o
  -5  20   3      277.93      221.12     56.52 o
  -4  20   3      249.51      255.28     43.84 o
  -3  20   3       10.56       30.37     30.59 o
  -2  20   3     1090.18     1097.62     53.16 o
  -1  20   3       83.79      114.59     38.15 o
   0  20   3       55.42       25.19     34.15 o
   1  20   3       69.02       81.62     33.89 o
   2  20   3       95.81       87.10     50.46 o
   3  20   3      112.02      106.95     53.84 o
   4  20   3       57.40       28.48     54.76 o
   5  20   3       76.17      110.15     58.53 o
   6  20   3       77.18       95.07     94.56 o
  -8  21   3       25.44        0.89     58.20 o
  -7  21   3        8.52       18.13     59.55 o
  -6  21   3      171.59      147.09     57.04 o
  -5  21   3       10.21        3.86     52.14 o
  -4  21   3      379.59      358.18     62.86 o
  -3  21   3      895.69      834.73     48.85 o
  -2  21   3       24.77        5.47     31.64 o
  -1  21   3       91.75       30.77     37.76 o
   0  21   3       13.67       25.91     34.47 o
   1  21   3      251.23      224.37     42.11 o
   2  21   3       15.15      -47.76     48.08 o
   3  21   3       62.17       40.28     53.84 o
   4  21   3      331.70      438.25     67.04 o
   5  21   3      113.52      205.29     78.21 o
   6  21   3        1.40       93.03     96.10 o
  -8  22   3        3.47       76.49     70.03 o
  -7  22   3      205.54      305.00     67.32 o
  -6  22   3      105.20      110.86     55.13 o
  -5  22   3       70.93       72.32     82.29 o
  -4  22   3      561.55      548.95     57.23 o
  -3  22   3        1.92        7.59     37.43 o
  -2  22   3      941.63      912.08     51.58 o
  -1  22   3      108.01      133.66     39.94 o
   0  22   3      910.96     1005.47     77.12 o
   1  22   3      403.74      404.36     47.45 o
   2  22   3        1.61        2.08     52.37 o
   3  22   3      224.50      264.20     73.60 o
   4  22   3        7.91      -50.76     50.76 o
   5  22   3       96.80       74.92     60.17 o
   6  22   3       94.05        8.18     92.52 o
  -7  23   3        0.12      -35.65     76.16 o
  -6  23   3        9.66       35.47     72.84 o
  -5  23   3       37.53       88.95     53.10 o
  -4  23   3       12.25       25.51     37.50 o
  -3  23   3       13.20       36.21     37.90 o
  -2  23   3      110.87      133.85     41.27 o
  -1  23   3       19.98       56.16     52.06 o
   0  23   3        5.23       40.05     38.21 o
   1  23   3        1.53      117.81     39.38 o
   2  23   3       33.03       92.79     56.69 o
   3  23   3        3.00       81.93     74.12 o
   4  23   3        0.27       23.65     57.65 o
   5  23   3        7.31      -82.70    103.51 o
  -7  24   3      230.75      185.59    104.27 o
  -6  24   3       38.69      124.01     61.64 o
  -5  24   3       66.24       62.04     51.57 o
  -4  24   3      339.76      274.67     46.82 o
  -3  24   3      289.27      292.02     50.20 o
  -2  24   3      103.89      121.02     41.27 o
  -1  24   3       14.69       75.69     39.99 o
   0  24   3      452.63      445.80     51.44 o
   1  24   3       74.27      153.63     42.48 o
   2  24   3       27.96       38.09     54.03 o
   3  24   3      187.51      168.26     63.20 o
   4  24   3        9.81       -3.23     76.42 o
   5  24   3       36.28      144.70     69.32 o
  -7  25   3       93.24       15.33    102.23 o
  -6  25   3       73.62       78.45     59.68 o
  -5  25   3       67.20        1.55     70.28 o
  -4  25   3       34.34       70.79     39.86 o
  -3  25   3       81.62       37.69     41.00 o
  -2  25   3        7.05       39.23     45.69 o
  -1  25   3      537.56      551.19     55.03 o
   0  25   3      208.68      203.78     43.77 o
   1  25   3      183.93      182.94     43.38 o
   2  25   3       73.48       -2.68     67.47 o
   3  25   3        1.74       41.34     59.61 o
   4  25   3       16.77       99.90    138.78 o
   5  25   3        0.93      -31.83     64.92 o
  -6  26   3        5.66       16.75     59.52 o
  -5  26   3       43.57       87.02     58.83 o
  -4  26   3       11.06       14.73     41.24 o
  -3  26   3       29.60       47.21     53.90 o
  -2  26   3        2.32        5.86     40.30 o
  -1  26   3      186.95      151.92     43.80 o
   0  26   3       98.32      121.77     41.45 o
   1  26   3       65.36       30.63     57.66 o
   2  26   3        5.74      -59.04     59.04 o
   3  26   3       80.17       60.03     61.13 o
   4  26   3       11.46       34.53    106.83 o
  -6  27   3      156.86       92.52     94.56 o
  -5  27   3      138.77      184.13     66.10 o
  -4  27   3        3.69       43.63     54.53 o
  -3  27   3      201.39      168.44     46.26 o
  -2  27   3       15.06       52.30     42.24 o
  -1  27   3      275.29      231.15     47.93 o
   0  27   3      227.45      265.89     47.85 o
   1  27   3      115.52       40.54     59.98 o
   2  27   3      189.81      222.36     67.15 o
   3  27   3       71.08      134.41    177.62 o
   4  27   3       53.96       41.91     98.14 o
  -5  28   3        2.79       14.82     94.05 o
  -4  28   3      113.11      119.76     88.68 o
  -3  28   3        0.14       81.70     46.77 o
  -2  28   3       46.04      146.98     46.00 o
  -1  28   3        0.03       13.33     40.33 o
   0  28   3       17.88       35.62     41.17 o
   1  28   3        0.65      -19.42     56.91 o
   2  28   3       26.42       12.91     62.98 o
   3  28   3       17.55      123.19    102.74 o
  -5  29   3      114.73      357.29    110.92 o
  -4  29   3       62.37       91.49     93.54 o
  -3  29   3        5.21      134.28     57.30 o
  -2  29   3        3.08      109.56    102.48 o
  -1  29   3       10.21       70.46     45.93 o
   0  29   3      154.71      185.65     50.63 o
   1  29   3       13.71      -24.48     62.87 o
   2  29   3       72.41       26.58     97.12 o
  -4  30   3      125.00      -94.05     94.05 o
  -3  30   3        0.41      -43.96     78.21 o
  -2  30   3      183.04      268.26     65.29 o
  -1  30   3       33.14       84.85     48.55 o
   0  30   3       22.59       49.87     47.41 o
   1  30   3       26.67      -96.61     96.61 o
   2  30   3        4.49      -76.67     95.58 o
  -3  31   3        3.99      195.26     93.54 o
  -1  31   3       10.16       72.76     61.39 o
   0  31   3        8.07       27.69     61.00 o
 -11   0   4       39.21      194.24    110.92 o
 -10   0   4      760.55      875.08    130.34 o
  -9   0   4       48.94       53.67     83.83 o
  -8   0   4     1124.24     1108.16    119.10 o
  -7   0   4      581.92      529.82     54.61 o
  -6   0   4      354.69      262.08     61.85 o
  -5   0   4     2997.09     2977.12     76.34 o
  -4   0   4      373.42      391.45     36.48 o
  -3   0   4     3515.87     3647.15     93.03 o
  -2   0   4     5579.62     4965.26    115.52 o
  -1   0   4     1838.67     1979.66     72.07 o
   0   0   4     5885.63     5830.63    124.21 o
   1   0   4      611.13      653.69     41.41 o
   2   0   4     1502.37     1426.11     53.41 o
   3   0   4     1894.76     1864.66    113.47 o
   4   0   4      386.78      431.92     98.14 o
   5   0   4      968.59      853.61    113.99 o
   6   0   4      489.70      299.02    112.45 o
   7   0   4      194.02       49.07    107.34 o
   8   0   4       24.90      -84.85    118.59 o
 -11   1   4        2.35      144.86     75.80 o
 -10   1   4        0.43       55.42     64.52 o
  -9   1   4      392.66      308.93    103.25 o
  -8   1   4       67.51       41.34    100.44 o
  -7   1   4        0.36       -6.55     28.20 o
  -6   1   4      215.51      191.43     29.41 o
  -5   1   4      169.06      236.00     25.71 o
  -4   1   4        8.72      -12.28     16.07 o
  -3   1   4      148.88      193.69     19.85 o
  -2   1   4      758.96      775.82     37.49 o
  -1   1   4      966.05      952.64     39.38 o
   0   1   4      338.41      366.67     31.75 o
   1   1   4     1379.79     1330.51     34.19 o
   2   1   4       69.74       77.16     28.63 o
   3   1   4      191.24      154.29     70.28 o
   4   1   4       11.03       19.24     56.30 o
   5   1   4       66.11      233.79     63.76 o
   6   1   4        0.92      -10.11    106.83 o
   7   1   4        8.10      -31.28     71.13 o
   8   1   4        2.45      -91.59     91.59 o
 -11   2   4        0.21      137.94     78.34 o
 -10   2   4      443.43      415.30     77.53 o
  -9   2   4       61.48       90.30     59.82 o
  -8   2   4      773.26      819.41     96.86 o
  -7   2   4      258.38      210.48     32.39 o
  -6   2   4      413.51      375.35     33.11 o
  -5   2   4     3403.38     3107.84     55.38 o
  -4   2   4      224.70      232.05     22.23 o
  -3   2   4        6.26       16.65     16.37 o
  -2   2   4     8032.33     7853.91    108.21 o
  -1   2   4     2513.81     2570.00     58.07 o
   0   2   4    13383.66    13298.40    149.21 o
   1   2   4      484.39      498.36     28.33 o
   2   2   4     4347.70     4146.18     57.15 o
   3   2   4      445.63      494.58     43.22 o
   4   2   4      188.96      201.75     63.39 o
   5   2   4       27.90      -27.95     90.22 o
   6   2   4        4.71      -19.56    134.18 o
   7   2   4      176.37      113.03    124.21 o
   8   2   4      110.14      209.86     94.04 o
 -11   3   4      116.13      196.07     79.33 o
 -10   3   4       13.80      -30.03     58.63 o
  -9   3   4      678.39      729.46     82.23 o
  -8   3   4       37.22       36.76     60.57 o
  -7   3   4      176.38      183.92     33.21 o
  -6   3   4     2259.05     2181.40     57.13 o
  -5   3   4      357.50      384.10     23.98 o
  -4   3   4     5433.37     5372.94     67.34 o
  -3   3   4     1249.00     1176.17     32.09 o
  -2   3   4     8668.87     9264.73    122.31 o
  -1   3   4     3568.82     3095.45    126.25 o
   0   3   4      369.85      327.94     31.05 o
   1   3   4     1660.35     1487.72     35.88 o
   2   3   4     1489.94     1457.61     38.79 o
   3   3   4      899.29      879.50     50.62 o
   4   3   4     1182.08     1102.33     82.23 o
   5   3   4        7.26       32.40     59.42 o
   6   3   4      835.97      816.04     90.35 o
   7   3   4       55.02       34.73     76.41 o
   8   3   4       14.58      -33.94    170.47 o
 -11   4   4        0.04       13.82     71.99 o
 -10   4   4       68.85      152.47     68.07 o
  -9   4   4       35.15      101.78     61.00 o
  -8   4   4        0.99       21.87     50.98 o
  -7   4   4       18.14      -25.59     33.13 o
  -6   4   4       29.59       13.19     26.25 o
  -5   4   4      449.71      493.65     26.56 o
  -4   4   4       55.07       70.42     16.38 o
  -3   4   4       57.93       45.00     16.96 o
  -2   4   4     2633.65     2782.02     64.23 o
  -1   4   4      509.52      483.74     84.34 o
   0   4   4      616.12      705.68     38.55 o
   1   4   4      616.01      645.98     29.54 o
   2   4   4      198.73      171.52     23.77 o
   3   4   4      169.63      127.90     38.47 o
   4   4   4        0.12       75.94     59.09 o
   5   4   4       11.65      -46.85     57.05 o
   6   4   4       62.43       22.81     68.29 o
   7   4   4       35.05       70.15     78.51 o
   8   4   4       35.56       61.31     94.82 o
 -11   5   4       45.49      195.65     80.97 o
 -10   5   4       23.38       22.14     63.90 o
  -9   5   4      468.17      595.38     78.06 o
  -8   5   4      381.16      387.29    103.00 o
  -7   5   4      900.40      830.58     54.88 o
  -6   5   4     1745.32     1613.84     49.88 o
  -5   5   4       43.58       48.96     20.23 o
  -4   5   4     3186.11     3135.88     44.83 o
  -3   5   4      869.51      805.18     29.59 o
  -2   5   4     2604.96     2413.12     61.36 o
  -1   5   4    14399.66    14489.62    233.59 o
   0   5   4     1035.19     1053.14     42.34 o
   1   5   4     1588.22     1502.29     39.84 o
   2   5   4        2.64        3.86     21.47 o
   3   5   4     1088.43     1174.93     57.65 o
   4   5   4      963.39     1040.69     95.84 o
   5   5   4       28.72      -46.34     59.43 o
   6   5   4      438.63      574.26     96.35 o
   7   5   4       51.87      -11.64    115.77 o
   8   5   4       68.04       19.60    178.13 o
 -11   6   4       18.42      380.67    141.08 o
 -10   6   4       10.11      101.24     68.49 o
  -9   6   4       88.65       99.65     61.29 o
  -8   6   4       52.01      155.96     55.82 o
  -7   6   4       97.18      131.29     37.98 o
  -6   6   4        2.56      -26.83     26.83 o
  -5   6   4     1360.16     1317.29     36.55 o
  -4   6   4       12.25       10.05     15.87 o
  -3   6   4     3484.99     3621.55     53.81 o
  -2   6   4     1038.16     1141.85     41.55 o
  -1   6   4     1727.62     1931.33     66.70 o
   0   6   4       85.54      108.72     25.85 o
   1   6   4       27.04       11.94     20.29 o
   2   6   4      367.27      350.50     28.22 o
   3   6   4      436.95      429.40     46.14 o
   4   6   4       12.63       29.89     57.28 o
   5   6   4      237.71      160.45     64.71 o
   6   6   4        0.29      -66.68     66.68 o
   7   6   4       19.68      -18.40     89.45 o
   8   6   4        0.40      -86.60     86.60 o
 -10   7   4       40.89      -29.61     63.46 o
  -9   7   4       89.80      198.29     65.96 o
  -8   7   4      466.00      466.81     66.60 o
  -7   7   4      249.23      168.28     39.29 o
  -6   7   4     1073.36     1088.60     42.44 o
  -5   7   4      488.64      476.42     40.28 o
  -4   7   4     2973.03     2807.63     44.41 o
  -3   7   4       78.71       46.72     25.11 o
  -2   7   4     2756.24     2670.41     48.53 o
  -1   7   4      471.83      519.78     61.19 o
   0   7   4        0.38       43.37     23.47 o
   1   7   4      612.80      640.30     29.14 o
   2   7   4      218.40      231.96     26.76 o
   3   7   4       11.34       65.17     41.26 o
   4   7   4      619.42      658.10     71.55 o
   5   7   4       44.01       70.21     61.00 o
   6   7   4       94.00       85.68     91.24 o
   7   7   4       16.49      147.50     81.30 o
   8   7   4       26.08       12.45     90.16 o
 -10   8   4      299.83      376.55     79.15 o
  -9   8   4        0.25       41.95     58.01 o
  -8   8   4     1061.54      989.11     62.32 o
  -7   8   4       77.11       95.35     37.21 o
  -6   8   4     1491.40     1419.18     65.30 o
  -5   8   4     3875.12     3720.97     55.89 o
  -4   8   4      167.73      224.42     24.03 o
  -3   8   4     1206.19     1200.24     31.58 o
  -2   8   4     4528.06     4571.95     64.85 o
  -1   8   4     1382.76     1236.62     37.71 o
   0   8   4      389.39      359.69     35.45 o
   1   8   4       21.98       51.88     19.73 o
   2   8   4     1951.84     2005.58     46.17 o
   3   8   4      167.88      228.21     48.97 o
   4   8   4       51.10      119.26     62.12 o
   5   8   4      428.80      518.76     76.86 o
   6   8   4       16.04      -69.03     69.03 o
   7   8   4      169.89       69.92     84.30 o
 -10   9   4        0.62       88.99     67.90 o
  -9   9   4        4.49       48.00     57.35 o
  -8   9   4      367.15      349.91     46.90 o
  -7   9   4       66.43      109.26     36.20 o
  -6   9   4      236.04      264.07     31.01 o
  -5   9   4      101.99      124.92     34.42 o
  -4   9   4        8.30       -1.95     18.52 o
  -3   9   4       94.69       91.34     18.08 o
  -2   9   4      242.79      290.75     26.24 o
  -1   9   4      221.59      213.12     24.68 o
   0   9   4      934.88      895.57     47.36 o
   1   9   4        9.62       -5.07     20.02 o
   2   9   4        7.83      -22.61     22.61 o
   3   9   4       18.25      -24.66     42.08 o
   4   9   4      285.97      300.55    145.93 o
   5   9   4        0.96        6.58     62.67 o
   6   9   4        2.32       -4.69     73.11 o
   7   9   4       34.52       99.29     71.90 o
 -10  10   4       89.36      112.36     67.52 o
  -9  10   4        6.96       -0.56     59.04 o
  -8  10   4      408.11      408.19     50.69 o
  -7  10   4      932.49      961.29     55.98 o
  -6  10   4        1.11        1.66     26.61 o
  -5  10   4     2228.39     2089.28     47.83 o
  -4  10   4       34.95       63.84     21.01 o
  -3  10   4      644.35      680.40     29.97 o
  -2  10   4      794.42      756.04     36.51 o
  -1  10   4     1410.99     1473.41     44.33 o
   0  10   4     1441.62     1265.63     35.24 o
   1  10   4       13.00       31.72     20.81 o
   2  10   4     2005.54     1972.29     54.08 o
   3  10   4      540.56      566.21     53.56 o
   4  10   4       26.77       29.06     57.02 o
   5  10   4      206.46      324.05     50.76 o
   6  10   4        0.78      -25.15     48.03 o
   7  10   4       77.81       72.55     69.16 o
 -10  11   4       17.78      109.60     70.71 o
  -9  11   4      515.56      486.15     73.20 o
  -8  11   4       26.02      100.20     60.48 o
  -7  11   4      471.20      501.01     45.98 o
  -6  11   4       13.85      -12.93     25.53 o
  -5  11   4      924.06      918.79     39.14 o
  -4  11   4      394.69      372.46     27.93 o
  -3  11   4      260.86      272.56     27.67 o
  -2  11   4        4.24       42.63     23.62 o
  -1  11   4      698.50      747.72     39.64 o
   0  11   4     1023.37     1071.26     41.82 o
   1  11   4      843.22      811.04     31.91 o
   2  11   4      123.26      146.64     33.57 o
   3  11   4     1030.98     1066.38     52.37 o
   4  11   4        9.73       17.82     40.45 o
   5  11   4        1.33      -41.53     44.34 o
   6  11   4       18.28       85.47     49.86 o
   7  11   4       14.41       11.73     58.03 o
 -10  12   4      122.72      265.75    113.99 o
  -9  12   4       33.06       91.72     72.58 o
  -8  12   4       62.72      117.16     40.49 o
  -7  12   4       44.41       58.55     34.97 o
  -6  12   4      235.33      222.93     30.02 o
  -5  12   4      130.90      136.72     28.24 o
  -4  12   4      900.34      897.59     35.96 o
  -3  12   4       23.24       26.76     19.56 o
  -2  12   4       10.51       26.98     25.14 o
  -1  12   4       90.92       99.98     27.40 o
   0  12   4     1041.92     1046.46     37.48 o
   1  12   4        4.51        4.35     21.19 o
   2  12   4      326.02      295.93     37.19 o
   3  12   4      550.63      603.64     44.86 o
   4  12   4       37.97       16.07     42.11 o
   5  12   4        1.74      -12.24     45.68 o
   6  12   4       21.94      -48.42     48.42 o
   7  12   4        3.74      184.19     74.03 o
 -10  13   4       43.61      138.65     72.53 o
  -9  13   4      309.88      376.57     69.94 o
  -8  13   4       35.43       30.58     37.58 o
  -7  13   4      178.70      246.93     54.69 o
  -6  13   4      903.45      951.38     42.28 o
  -5  13   4       27.90       29.83     25.67 o
  -4  13   4      790.96      729.71     40.27 o
  -3  13   4      215.72      197.65     29.15 o
  -2  13   4       16.41       15.25     27.97 o
  -1  13   4      771.61      761.27     44.44 o
   0  13   4     1249.30     1209.79     46.25 o
   1  13   4     2726.04     2635.19     49.55 o
   2  13   4      554.69      549.18     43.39 o
   3  13   4      683.45      682.85     56.18 o
   4  13   4       91.11       93.33     48.26 o
   5  13   4       27.39       60.83     57.66 o
   6  13   4      108.04      108.12     67.80 o
   7  13   4        0.70      -53.19    107.34 o
 -10  14   4        2.01      130.02     76.16 o
  -9  14   4        0.18       30.57     57.83 o
  -8  14   4       37.50       65.62     38.58 o
  -7  14   4       85.44      121.17     33.70 o
  -6  14   4      218.63      222.99     30.81 o
  -5  14   4      260.09      259.32     31.06 o
  -4  14   4      372.87      354.92     34.70 o
  -3  14   4        5.47       -1.77     26.64 o
  -2  14   4      362.83      396.74     38.79 o
  -1  14   4      483.22      478.64     40.97 o
   0  14   4       41.33       40.61     25.93 o
   1  14   4        6.96       -2.01     26.48 o
   2  14   4      272.44      294.43     45.89 o
   3  14   4      112.23      159.72     44.03 o
   4  14   4       39.42       45.30     42.81 o
   5  14   4       69.25      145.62     63.31 o
   6  14   4       12.58       50.34     62.03 o
   7  14   4       15.01      -67.66     67.71 o
  -9  15   4      396.09      580.15    108.36 o
  -8  15   4       23.83       98.43     39.14 o
  -7  15   4      685.48      795.39     63.08 o
  -6  15   4      524.70      641.36     42.97 o
  -5  15   4      155.01      184.10     33.46 o
  -4  15   4      166.47      184.64     42.34 o
  -3  15   4      175.75      183.05     31.54 o
  -2  15   4       46.47       50.39     50.29 o
  -1  15   4     1012.06      955.38     51.59 o
   0  15   4       41.56       -6.43     27.16 o
   1  15   4     1422.95     1379.81     48.84 o
   2  15   4       97.86      137.98     46.74 o
   3  15   4      270.21      169.28     45.52 o
   4  15   4        8.75       17.68     69.08 o
   5  15   4        0.68       43.18     57.88 o
   6  15   4       13.14      -76.93     76.93 o
   7  15   4       12.21       -6.66     73.04 o
  -8  16   4      114.56      181.46     68.49 o
  -7  16   4      212.62      181.13     87.66 o
  -6  16   4      116.02      149.32     64.40 o
  -5  16   4      318.59      271.25     43.31 o
  -4  16   4       92.70      123.23     43.24 o
  -3  16   4     1453.72     1358.68     63.61 o
  -2  16   4       65.45       27.25     33.71 o
  -1  16   4      202.73      235.68     38.00 o
   0  16   4      214.97      226.96     32.68 o
   1  16   4        0.39      -40.73     40.73 o
   2  16   4      106.38      139.37     42.68 o
   3  16   4      113.00      149.33     44.82 o
   4  16   4      249.62      162.37     49.14 o
   5  16   4      210.50      219.49     67.39 o
   6  16   4        2.13       37.42     67.88 o
  -8  17   4        0.10       29.14     62.87 o
  -7  17   4      118.55      177.01     54.50 o
  -6  17   4        7.88      -20.75     45.78 o
  -5  17   4       40.41       87.21     40.19 o
  -4  17   4      259.15      260.03     41.06 o
  -3  17   4       47.81      137.82     40.08 o
  -2  17   4        3.32      -22.18     38.00 o
  -1  17   4       25.15        7.79     35.59 o
   0  17   4      369.61      399.91     44.99 o
   1  17   4       14.23       28.66     29.99 o
   2  17   4       42.58       21.59     39.40 o
   3  17   4        5.18       -3.85     43.51 o
   4  17   4       42.39       27.75     80.20 o
   5  17   4       23.21      -94.98    138.52 o
   6  17   4        0.15      -67.84     67.84 o
  -8  18   4      256.38      273.97     82.29 o
  -7  18   4      379.29      433.08     73.86 o
  -6  18   4      142.94      139.62     62.87 o
  -5  18   4      255.89      283.54     44.80 o
  -4  18   4       38.01       -8.86     34.56 o
  -3  18   4     1139.81     1166.52     63.33 o
  -2  18   4      253.54      286.21     48.91 o
  -1  18   4       14.04        3.74     35.71 o
   0  18   4     1626.85     1489.75     59.82 o
   1  18   4       17.15       27.05     32.29 o
   2  18   4       49.69       34.08     51.71 o
   3  18   4        6.43       34.71     73.86 o
   4  18   4       82.91       77.69     53.80 o
   5  18   4       22.04      198.32     93.54 o
   6  18   4        0.14       65.94     93.03 o
  -8  19   4        3.10       97.63     68.49 o
  -7  19   4        4.85      -21.27     48.39 o
  -6  19   4      194.05      196.61     60.06 o
  -5  19   4       57.79       20.17     40.01 o
  -4  19   4       38.90       17.24     35.79 o
  -3  19   4       18.46      -61.59     61.59 o
  -2  19   4       61.79       98.76     36.49 o
  -1  19   4       39.09       53.48     37.65 o
   0  19   4        3.76       17.21     35.87 o
   1  19   4       49.77      -15.95     44.84 o
   2  19   4       43.92      -39.90    123.19 o
   3  19   4       92.80       30.72    123.70 o
   4  19   4        5.34       17.68    110.66 o
   5  19   4        0.19       25.05     86.89 o
   6  19   4       84.36      142.10     94.56 o
  -8  20   4       58.50       34.76     73.09 o
  -7  20   4      210.47      293.65     63.36 o
  -6  20   4       37.06       11.66     49.68 o
  -5  20   4       86.12       77.02     42.50 o
  -4  20   4       14.62       50.90     53.91 o
  -3  20   4     1268.28     1245.81     77.62 o
  -2  20   4       84.14      152.53     38.61 o
  -1  20   4        1.41        7.98     36.33 o
   0  20   4      201.64      242.39     41.19 o
   1  20   4      191.39      170.42     39.83 o
   2  20   4        1.24       11.49     52.78 o
   3  20   4        7.70       46.19     55.53 o
   4  20   4       78.98       43.96     54.94 o
   5  20   4      353.28      259.66    105.30 o
  -8  21   4       17.21      136.99     88.43 o
  -7  21   4      141.69      185.76     60.67 o
  -6  21   4      271.65      349.54     64.39 o
  -5  21   4       17.85       28.87     46.68 o
  -4  21   4      444.92      375.00     50.09 o
  -3  21   4      372.20      413.45     90.22 o
  -2  21   4       19.70       48.67     37.51 o
  -1  21   4      785.26      791.37     56.04 o
   0  21   4       63.76       40.73     36.86 o
   1  21   4      722.87      555.44     75.14 o
   2  21   4      147.76       65.95     56.49 o
   3  21   4      185.44      186.32     59.81 o
   4  21   4        0.77      108.99     61.60 o
   5  21   4       56.51      -11.25     92.01 o
  -8  22   4       16.15      156.41     88.94 o
  -7  22   4       72.61       70.90     58.83 o
  -6  22   4       33.78       89.20     56.23 o
  -5  22   4      139.39      113.77     49.69 o
  -4  22   4       67.40       70.98     57.84 o
  -3  22   4      233.46      308.40     57.53 o
  -2  22   4        4.07      -34.74     34.74 o
  -1  22   4        1.46       52.97     38.27 o
   0  22   4        4.58       11.08     37.29 o
   1  22   4        0.06       43.37     52.74 o
   2  22   4       41.33       29.20     55.49 o
   3  22   4       23.99       34.67     57.51 o
   4  22   4        4.97       28.89     60.54 o
   5  22   4       31.17      -35.78     89.45 o
  -7  23   4       48.32        2.99     72.33 o
  -6  23   4       83.38      101.76     57.56 o
  -5  23   4        0.11        6.33     41.77 o
  -4  23   4      458.88      509.53     55.63 o
  -3  23   4       19.11      -25.09     94.05 o
  -2  23   4       74.22      120.12     71.32 o
  -1  23   4      140.63      212.61     43.93 o
   0  23   4        8.28       26.63     37.55 o
   1  23   4      221.13      193.76     60.89 o
   2  23   4       95.32      153.17     60.54 o
   3  23   4       40.82       30.86     61.17 o
   4  23   4      134.62      103.64     66.30 o
   5  23   4        0.02      -18.91     93.03 o
  -7  24   4        9.57       55.37     62.33 o
  -6  24   4       58.34       97.45     75.39 o
  -5  24   4       77.48      110.81     53.24 o
  -4  24   4        0.34       52.74     42.78 o
  -3  24   4       78.90       93.08     52.97 o
  -2  24   4      287.59      283.70     59.29 o
  -1  24   4        9.05       24.14     65.99 o
   0  24   4      212.64      267.66     45.80 o
   1  24   4       15.02       23.25     55.10 o
   2  24   4      239.64      342.16     67.58 o
   3  24   4        3.38      -60.36     60.36 o
   4  24   4       44.63       87.50     68.60 o
  -7  25   4      144.95      -92.52     92.52 o
  -6  25   4       26.86       19.38     57.42 o
  -5  25   4       15.39       -7.56     53.63 o
  -4  25   4       59.85       78.51     45.25 o
  -3  25   4       10.13       89.78     51.05 o
  -2  25   4       22.63      -33.38     43.58 o
  -1  25   4       64.40      -22.33     59.19 o
   0  25   4        0.36      -28.92     36.95 o
   1  25   4      111.24      131.42     85.87 o
   2  25   4        0.99      -54.76     54.76 o
   3  25   4       15.61       20.77     63.93 o
   4  25   4       44.83      171.08     72.41 o
  -6  26   4        8.65       61.34     86.38 o
  -5  26   4      310.79      372.97     71.98 o
  -4  26   4       34.99       49.98     44.44 o
  -3  26   4       46.00      132.08     69.26 o
  -2  26   4       66.10      112.75     66.96 o
  -1  26   4      104.12       84.74     43.54 o
   0  26   4      247.36      295.34     73.23 o
   1  26   4        6.81      -25.64     55.27 o
   2  26   4      283.22      167.77     73.60 o
   3  26   4      123.91      138.36    145.42 o
  -6  27   4        6.46      -88.94     92.01 o
  -5  27   4       12.87       30.35     59.72 o
  -4  27   4        0.91       25.92     58.01 o
  -3  27   4        9.75       10.21     51.00 o
  -2  27   4       17.43       42.27     50.36 o
  -1  27   4       24.23       40.50     54.48 o
   0  27   4       11.00       42.21     41.24 o
   1  27   4       13.08       77.75    108.11 o
   2  27   4        0.05      -22.73     65.59 o
   3  27   4       12.88      -36.29     97.63 o
  -5  28   4       40.46      189.63    104.78 o
  -4  28   4       32.12       32.40     55.85 o
  -3  28   4       85.36      100.41     58.33 o
  -2  28   4      104.50      143.48     57.84 o
  -1  28   4       50.15      133.05     57.62 o
   0  28   4       95.95      159.78     89.59 o
   1  28   4        2.72       10.37     64.14 o
   2  28   4      109.07       25.56    100.18 o
  -4  29   4       48.16      186.57     98.14 o
  -3  29   4        0.34       64.68     59.01 o
  -2  29   4       83.35      131.49     59.06 o
  -1  29   4      143.76      195.40     66.42 o
   0  29   4       29.75       53.54     79.99 o
   1  29   4       33.11       28.11    105.30 o
  -3  30   4       87.68      129.83     99.16 o
  -1  30   4        5.95       27.09     68.49 o
   0  30   4       20.67      -97.12     97.12 o
 -11   1   5      119.72       63.94    162.29 o
 -10   1   5      941.02      904.12     90.90 o
  -9   1   5      865.35      845.44     81.32 o
  -8   1   5       31.28       62.11     49.01 o
  -7   1   5     2549.26     2403.15     59.69 o
  -6   1   5       68.99       71.13     28.02 o
  -5   1   5     1925.62     1887.25     42.67 o
  -4   1   5      137.47       83.68     19.23 o
  -3   1   5        1.34      -16.60     34.25 o
  -2   1   5     7659.18     7257.72    112.95 o
  -1   1   5       97.54      105.80     28.96 o
   0   1   5      448.76      404.53     37.95 o
   1   1   5     3696.60     3557.89     62.77 o
   2   1   5     1455.05     1400.92     44.61 o
   3   1   5     1693.53     1857.08     93.80 o
   4   1   5       19.23        6.44     58.16 o
   5   1   5      284.43      132.91     69.18 o
   6   1   5        7.87      -40.89     70.48 o
   7   1   5        0.11      -79.15     79.15 o
 -11   2   5      124.71      233.31     78.03 o
 -10   2   5       75.30      143.38     62.85 o
  -9   2   5      101.19       48.11     56.47 o
  -8   2   5     1145.28     1117.70     83.60 o
  -7   2   5      214.16      229.44     57.69 o
  -6   2   5     1144.21     1094.32     45.59 o
  -5   2   5      377.63      417.33     31.84 o
  -4   2   5     1243.54     1297.66     38.77 o
  -3   2   5      577.86      533.68     40.63 o
  -2   2   5       16.07       41.40     25.96 o
  -1   2   5       38.33       25.97     25.84 o
   0   2   5      175.32      168.04     31.97 o
   1   2   5     2203.79     2180.70     48.41 o
   2   2   5     1101.88     1110.73     47.29 o
   3   2   5        3.85       95.29     85.62 o
   4   2   5       93.27      126.18     58.71 o
   5   2   5      182.37      229.68    114.50 o
   6   2   5       24.51       53.10    112.45 o
   7   2   5        9.61      -81.47     81.47 o
 -11   3   5        9.89       49.92     99.67 o
 -10   3   5       66.87      115.55     61.03 o
  -9   3   5      272.02      226.31     62.14 o
  -8   3   5       37.57       23.89     34.29 o
  -7   3   5      630.42      621.44     41.72 o
  -6   3   5      200.98      219.71     31.66 o
  -5   3   5     2819.74     2732.12     56.81 o
  -4   3   5      523.25      493.72     31.65 o
  -3   3   5      223.35      272.23     39.87 o
  -2   3   5     1249.22     1046.47     70.28 o
  -1   3   5     1567.66     1461.60     53.31 o
   0   3   5     1589.82     1683.42     57.02 o
   1   3   5      781.33      839.32     37.22 o
   2   3   5      755.29      915.27     41.75 o
   3   3   5      292.81      171.10     60.36 o
   4   3   5        0.44       42.68     57.08 o
   5   3   5        1.04      -35.68     61.07 o
   6   3   5        6.34      -66.92    107.08 o
   7   3   5       55.93       30.06     87.81 o
 -11   4   5      327.15      324.08     80.77 o
 -10   4   5      237.30      255.22     70.38 o
  -9   4   5      237.07      227.54     63.26 o
  -8   4   5      725.62      769.00     55.01 o
  -7   4   5        1.89       22.67     29.53 o
  -6   4   5     3581.50     3384.13     67.21 o
  -5   4   5      250.10      231.17     28.93 o
  -4   4   5       91.79      100.05     22.42 o
  -3   4   5     8195.90     7745.51    123.19 o
  -2   4   5      237.17      282.81     91.49 o
  -1   4   5     2997.38     2715.91     68.54 o
   0   4   5     1759.68     1691.61     56.30 o
   1   4   5      377.51      357.74     30.57 o
   2   4   5     2141.48     2168.98     65.97 o
   3   4   5        0.14      104.10     60.17 o
   4   4   5      800.49      752.50    138.26 o
   5   4   5        0.96       -6.42     65.87 o
   6   4   5      245.73      257.78     79.89 o
   7   4   5       70.34      101.46     87.10 o
 -11   5   5       11.86       86.79    112.96 o
 -10   5   5        4.38       61.00    105.04 o
  -9   5   5        6.68       28.53     58.01 o
  -8   5   5      255.15      204.37     46.36 o
  -7   5   5      278.82      266.53     34.93 o
  -6   5   5      139.49      174.13     31.76 o
  -5   5   5      201.01      216.94     28.92 o
  -4   5   5      334.89      347.81     28.58 o
  -3   5   5        5.44       18.22     16.48 o
  -2   5   5      277.08      361.57     38.71 o
  -1   5   5      248.95      209.74     33.88 o
   0   5   5        0.21      -17.03     24.59 o
   1   5   5      230.35      202.29     32.98 o
   2   5   5      802.58      809.96     52.36 o
   3   5   5        7.98       59.02     57.63 o
   4   5   5      238.60      208.89     63.03 o
   5   5   5        0.07      -62.33     62.33 o
   6   5   5       11.82      -70.58     70.58 o
   7   5   5        0.38       66.27     86.51 o
 -11   6   5       87.26       68.40     73.14 o
 -10   6   5       11.87      117.91     65.39 o
  -9   6   5       89.07      180.74     60.28 o
  -8   6   5      418.97      389.88     46.32 o
  -7   6   5       13.05       28.33     41.24 o
  -6   6   5     6141.88     5876.16     85.70 o
  -5   6   5     1556.45     1552.87     46.88 o
  -4   6   5      433.93      399.90     29.95 o
  -3   6   5     3101.87     2795.18     48.69 o
  -2   6   5     2150.59     2271.72     67.20 o
  -1   6   5     1837.61     1772.45     60.13 o
   0   6   5     2675.26     2657.04     69.26 o
   1   6   5      569.11      553.50     34.50 o
   2   6   5      615.50      726.42     52.13 o
   3   6   5       71.91      109.49     62.36 o
   4   6   5      128.57       82.00     58.55 o
   5   6   5       61.31       90.99    116.54 o
   6   6   5       86.36       31.31     77.75 o
   7   6   5       72.30      102.30     99.93 o
 -10   7   5      201.43      288.29     68.85 o
  -9   7   5      187.51      240.76     66.70 o
  -8   7   5        2.34       72.11     36.82 o
  -7   7   5      641.62      710.45     44.17 o
  -6   7   5       20.31       18.08     29.24 o
  -5   7   5     1034.19     1059.03     45.60 o
  -4   7   5     1923.60     1929.50     57.33 o
  -3   7   5        4.64       10.79     18.98 o
  -2   7   5     3002.66     2849.08     54.84 o
  -1   7   5     1295.68     1221.24     54.41 o
   0   7   5        2.92        7.67     34.25 o
   1   7   5     1103.06     1085.98     40.93 o
   2   7   5      116.07      128.02     40.54 o
   3   7   5      284.83      333.63     50.71 o
   4   7   5      158.55       12.36     57.44 o
   5   7   5      223.98      173.51     69.57 o
   6   7   5        9.46      -14.32     74.43 o
   7   7   5        1.24       88.16    134.18 o
 -10   8   5        5.15       89.69     78.97 o
  -9   8   5       46.86       31.83     55.01 o
  -8   8   5      112.17      127.99     40.00 o
  -7   8   5      126.24      129.14     31.80 o
  -6   8   5       27.76       -7.22     29.69 o
  -5   8   5      489.34      526.62     32.07 o
  -4   8   5      277.00      271.59     35.70 o
  -3   8   5      244.11      253.96     39.66 o
  -2   8   5     1072.64     1146.12     44.97 o
  -1   8   5      917.53      837.29     50.66 o
   0   8   5       25.31       46.60     31.37 o
   1   8   5      209.34      256.54     30.23 o
   2   8   5        0.51      -26.64     41.55 o
   3   8   5      146.28      242.83     48.67 o
   4   8   5      127.71      -21.61     55.57 o
   5   8   5       31.98      -46.07     65.63 o
   6   8   5       86.85      -67.47    106.06 o
   7   8   5       18.44      111.76     89.26 o
 -10   9   5      229.61      325.35     75.90 o
  -9   9   5      126.21      177.09     59.31 o
  -8   9   5       20.24        3.51     34.09 o
  -7   9   5     1394.53     1390.17     52.26 o
  -6   9   5        3.07      -13.54     27.80 o
  -5   9   5     3505.03     3523.00     57.89 o
  -4   9   5     1821.06     1705.26     55.78 o
  -3   9   5      161.53      209.97     61.85 o
  -2   9   5     1838.40     1870.73     50.22 o
  -1   9   5        5.49       42.40     24.99 o
   0   9   5      640.12      775.18     45.23 o
   1   9   5     1426.60     1286.61     44.34 o
   2   9   5        6.97      -40.79     40.79 o
   3   9   5      471.17      526.24     52.91 o
   4   9   5        4.81      -47.97     55.10 o
   5   9   5      163.88      179.03     73.55 o
   6   9   5      141.52       25.32     79.92 o
   7   9   5        0.31       19.31     96.72 o
 -10  10   5      145.60      196.17     67.32 o
  -9  10   5      185.94      342.05     66.20 o
  -8  10   5        1.92       45.87     80.51 o
  -7  10   5        3.52       26.70     33.43 o
  -6  10   5      821.59      919.76     46.92 o
  -5  10   5      418.53      378.01     31.50 o
  -4  10   5       14.77       23.56     27.10 o
  -3  10   5      835.91      815.02     57.93 o
  -2  10   5      102.34      124.08     27.73 o
  -1  10   5      145.10      164.18     29.95 o
   0  10   5      460.12      482.75     29.64 o
   1  10   5       98.00       79.46     27.47 o
   2  10   5      267.67      250.92     47.30 o
   3  10   5       16.24       81.78     45.42 o
   4  10   5        0.28      -43.52     60.17 o
   5  10   5        0.21      -30.72    112.71 o
   6  10   5        0.14       -0.04     84.08 o
   7  10   5       12.14      -55.70     62.40 o
 -10  11   5       32.51       82.76     73.09 o
  -9  11   5       72.56      198.06     58.91 o
  -8  11   5       24.85       90.87     38.21 o
  -7  11   5      428.58      519.84     47.44 o
  -6  11   5      461.95      481.68     35.48 o
  -5  11   5      320.25      277.93     30.75 o
  -4  11   5     1005.28     1041.29     50.71 o
  -3  11   5      149.90      140.76     40.03 o
  -2  11   5     1398.87     1318.24     48.63 o
  -1  11   5        0.30      -18.50     26.21 o
   0  11   5      799.41      854.45     35.84 o
   1  11   5      231.53      312.68     29.77 o
   2  11   5       21.62       64.65     35.06 o
   3  11   5      553.67      538.86     44.41 o
   4  11   5       41.82       56.06     43.60 o
   5  11   5      121.47       81.12     51.28 o
   6  11   5      108.46        9.29     83.87 o
 -10  12   5      212.68      300.99     97.37 o
  -9  12   5      235.75      298.83     82.29 o
  -8  12   5      378.04      488.80     50.67 o
  -7  12   5      303.39      363.72     43.88 o
  -6  12   5      713.96      726.99     39.43 o
  -5  12   5      131.80      154.74     28.19 o
  -4  12   5      113.63       74.82     30.61 o
  -3  12   5     1764.26     1672.78     73.19 o
  -2  12   5      243.54      263.12     46.84 o
  -1  12   5      352.84      348.53     37.94 o
   0  12   5     2035.44     1899.03     45.12 o
   1  12   5      141.88      189.30     28.91 o
   2  12   5      645.79      742.87     52.82 o
   3  12   5       76.63       83.55     51.05 o
   4  12   5      240.96      223.65     50.67 o
   5  12   5      178.68      167.74     55.16 o
   6  12   5       19.79      101.46     66.02 o
 -10  13   5       25.16      118.11     64.67 o
  -9  13   5       41.11       35.06     51.81 o
  -8  13   5       35.28       56.31     39.21 o
  -7  13   5      228.89      219.94     45.14 o
  -6  13   5      141.66      158.99     35.78 o
  -5  13   5       94.73       92.16     26.07 o
  -4  13   5        0.14      -27.74     27.74 o
  -3  13   5       65.21       35.52     40.74 o
  -2  13   5       95.57      131.56     32.61 o
  -1  13   5      231.51      281.71     36.37 o
   0  13   5        0.20        2.08     28.47 o
   1  13   5      327.26      369.70     36.10 o
   2  13   5       88.41       81.47     41.06 o
   3  13   5       58.32       95.21     42.63 o
   4  13   5       36.77       36.02     55.31 o
   5  13   5       10.67      -56.07     63.38 o
   6  13   5       13.39       82.17     68.16 o
 -10  14   5       38.83      237.59     65.06 o
  -9  14   5       65.86      171.26     59.81 o
  -8  14   5      293.53      310.78     70.72 o
  -7  14   5        8.01       16.47     34.82 o
  -6  14   5     1037.01     1088.64     45.05 o
  -5  14   5      364.20      383.89     36.42 o
  -4  14   5      429.56      419.71     56.21 o
  -3  14   5      542.32      562.78    130.60 o
  -2  14   5        0.16       39.95     31.95 o
  -1  14   5     1063.79     1037.40     51.96 o
   0  14   5       20.33       34.14     28.77 o
   1  14   5      112.06      179.41     32.24 o
   2  14   5      855.66      816.06     58.31 o
   3  14   5       32.75       48.58     43.14 o
   4  14   5      171.84      262.34     97.37 o
   5  14   5       48.87       35.87     60.97 o
   6  14   5        4.82      -33.55     92.26 o
  -9  15   5       33.15       12.78     76.16 o
  -8  15   5        1.30      -40.00     40.90 o
  -7  15   5      434.41      449.88     72.84 o
  -6  15   5       39.20       50.01     44.56 o
  -5  15   5        0.77      -26.82     34.05 o
  -4  15   5      149.64      156.79     77.18 o
  -3  15   5       25.26        4.72     38.66 o
  -2  15   5      149.76      113.17     36.10 o
  -1  15   5       14.10      -23.35     32.81 o
   0  15   5      315.54      349.10     36.19 o
   1  15   5     1147.07     1087.25     53.12 o
   2  15   5       11.28      -39.73     39.73 o
   3  15   5        3.52       58.92     67.55 o
   4  15   5       20.93       33.63     58.77 o
   5  15   5      251.06      196.66    147.47 o
   6  15   5        2.77       50.50     69.28 o
  -9  16   5       71.34       32.71     72.58 o
  -8  16   5       96.99      186.06     70.03 o
  -7  16   5      194.95      166.63     71.56 o
  -6  16   5       20.61       -0.27     29.86 o
  -5  16   5       89.28      106.31     37.60 o
  -4  16   5      244.04      181.82     50.35 o
  -3  16   5       34.90       28.78     43.50 o
  -2  16   5      190.43      194.61     40.05 o
  -1  16   5      553.51      529.12     46.43 o
   0  16   5       14.54        9.75     28.94 o
   1  16   5      110.08       55.84     40.76 o
   2  16   5        8.10       27.56     44.45 o
   3  16   5        1.51      -12.59     44.49 o
   4  16   5      155.69       72.42     60.42 o
   5  16   5       15.99       30.69     61.65 o
   6  16   5        5.88      -68.26     68.26 o
  -9  17   5        2.88      -19.42     71.05 o
  -8  17   5        0.28      -39.36     59.80 o
  -7  17   5      945.66     1098.45    115.01 o
  -6  17   5      273.88      330.43     48.39 o
  -5  17   5      262.00      264.19     45.29 o
  -4  17   5      286.12      255.53     51.58 o
  -3  17   5      571.00      557.74     97.63 o
  -2  17   5      423.96      447.11     70.08 o
  -1  17   5        5.43       -8.78     33.56 o
   0  17   5       74.59       90.71     30.62 o
   1  17   5      581.25      537.50     50.92 o
   2  17   5       20.86      -39.78     39.78 o
   3  17   5        1.66        2.99     52.75 o
   4  17   5      136.90      116.60     73.35 o
   5  17   5       51.97      -87.29    127.02 o
  -9  18   5       11.75       10.73     73.09 o
  -8  18   5       10.25      -27.09     60.32 o
  -7  18   5        6.14       20.45     61.34 o
  -6  18   5       83.79       20.57     40.30 o
  -5  18   5        4.04       15.70     60.39 o
  -4  18   5      128.97      115.29     51.37 o
  -3  18   5       84.70       43.89     42.95 o
  -2  18   5      164.84      154.09     38.86 o
  -1  18   5       45.03      109.82     42.75 o
   0  18   5       20.15       -5.76     31.85 o
   1  18   5      144.13      107.12     55.61 o
   2  18   5        4.16       14.96     56.80 o
   3  18   5        0.82      -37.79    100.70 o
   4  18   5       20.55      -39.81     58.15 o
   5  18   5        1.81      150.79     96.10 o
  -9  19   5        6.71      -71.05     74.12 o
  -8  19   5       28.28       54.69     72.58 o
  -7  19   5      280.45      355.31     63.31 o
  -6  19   5       72.51      146.25     45.46 o
  -5  19   5       19.10       -8.07     39.77 o
  -4  19   5      680.99      686.55     79.48 o
  -3  19   5       86.62      121.89     48.70 o
  -2  19   5      410.97      425.29     63.64 o
  -1  19   5      103.67      147.07     38.24 o
   0  19   5      356.86      317.82     48.46 o
   1  19   5       27.81      115.20     71.05 o
   2  19   5      110.84       74.63     78.97 o
   3  19   5      123.90       60.58     59.09 o
   4  19   5       16.50      -72.58     77.18 o
   5  19   5       63.69      149.25     96.61 o
  -8  20   5       14.40       27.60     70.54 o
  -7  20   5        5.94      -13.19     51.59 o
  -6  20   5      273.32      298.91     58.67 o
  -5  20   5      143.27      150.74     46.21 o
  -4  20   5      328.31      307.51     58.09 o
  -3  20   5      271.13      367.26     58.66 o
  -2  20   5        1.09       39.61    107.60 o
  -1  20   5      126.97      146.23     39.05 o
   0  20   5      259.72      218.89     43.04 o
   1  20   5       16.18       52.27     64.92 o
   2  20   5       35.79       30.12     61.85 o
   3  20   5        9.48       34.66     58.18 o
   4  20   5       27.07      -78.21     78.21 o
   5  20   5        7.66      -82.29     82.29 o
  -8  21   5       20.24      113.47     83.83 o
  -7  21   5        0.45      -10.55     54.29 o
  -6  21   5       88.88       55.99     65.43 o
  -5  21   5       26.58       18.15     42.80 o
  -4  21   5       35.60      113.30     51.78 o
  -3  21   5      164.23      120.78     51.34 o
  -2  21   5       55.55      -35.52     48.30 o
  -1  21   5       23.01        8.33     37.45 o
   0  21   5      297.57      303.65     46.80 o
   1  21   5        1.17        7.63     91.24 o
   2  21   5      109.96      146.23     62.52 o
   3  21   5        4.68       22.99     58.63 o
   4  21   5        2.95      -82.81     82.81 o
  -7  22   5       67.36      128.62    113.22 o
  -6  22   5      111.22       53.24     54.74 o
  -5  22   5       84.59      101.42     45.03 o
  -4  22   5      162.84      147.35     56.38 o
  -3  22   5      543.84      622.32     70.51 o
  -2  22   5        2.92       46.09     74.12 o
  -1  22   5      168.16      266.91     47.10 o
   0  22   5       27.92       59.27     39.25 o
   1  22   5      117.75      114.67     80.76 o
   2  22   5       73.68      124.90     61.69 o
   3  22   5        0.00      -18.08     59.72 o
   4  22   5       84.04       41.40     94.56 o
  -7  23   5        2.13       11.67     83.83 o
  -6  23   5        3.01      -50.61     50.70 o
  -5  23   5       45.02      108.83     57.22 o
  -4  23   5        0.24        9.09     48.68 o
  -3  23   5        0.66      -17.48     45.77 o
  -2  23   5      229.81      190.14     56.80 o
  -1  23   5       62.10       55.39     39.51 o
   0  23   5       97.98       67.81     40.35 o
   1  23   5       20.06      -19.20     96.86 o
   2  23   5       78.74       70.80     81.02 o
   3  23   5       29.35      -14.42     65.17 o
   4  23   5       14.11      100.20     89.71 o
  -7  24   5        0.29      103.25     98.65 o
  -6  24   5        2.06      -14.92     57.03 o
  -5  24   5       11.28       71.50    159.99 o
  -4  24   5       52.93      102.67     52.22 o
  -3  24   5       81.15      193.03     57.72 o
  -2  24   5       18.42       65.47     51.78 o
  -1  24   5      114.53      115.97     80.83 o
   0  24   5        5.71       63.31     39.67 o
   1  24   5       11.36       16.97     58.86 o
   2  24   5      100.61      173.14    135.71 o
   3  24   5        0.25       10.99     65.78 o
  -6  25   5       15.73       43.90     69.00 o
  -5  25   5      166.48      229.30     67.81 o
  -4  25   5      113.06      131.30     58.20 o
  -3  25   5       30.39       67.48     55.05 o
  -2  25   5       18.96       47.54     50.51 o
  -1  25   5        0.08      -17.04     40.55 o
   0  25   5       97.60      206.39     66.10 o
   1  25   5        0.44       10.26     61.53 o
   2  25   5       57.12       85.45     69.93 o
   3  25   5       82.02      164.04    141.59 o
  -6  26   5        0.74      -36.80     95.58 o
  -5  26   5       16.46      141.56     64.66 o
  -4  26   5       77.23       -9.28     53.67 o
  -3  26   5        3.44       67.78     53.85 o
  -2  26   5       76.88      147.00     56.15 o
  -1  26   5       91.48      198.30     56.47 o
   0  26   5        0.53       19.56     61.08 o
   1  26   5        2.11       21.35     63.05 o
   2  26   5        1.51      -22.89     67.16 o
  -5  27   5       75.10      243.30    106.32 o
  -4  27   5      115.34      162.24     63.85 o
  -3  27   5       21.08      133.50     61.04 o
  -2  27   5      125.71      274.68     63.25 o
  -1  27   5       21.62      -44.48     47.56 o
   0  27   5       98.19       94.07     65.33 o
   1  27   5        0.92      -94.05     94.05 o
   2  27   5       19.94       38.34    103.25 o
  -4  28   5        0.43       35.27     99.67 o
  -3  28   5       12.45       16.20     94.05 o
  -2  28   5      125.23      197.70     63.29 o
  -1  28   5        0.20       70.81     54.38 o
   0  28   5        0.43      -58.78     95.58 o
   1  28   5       29.78      -43.96     99.67 o
  -2  29   5       65.46      193.72     83.83 o
  -1  29   5      106.45      154.88     75.14 o
   0  29   5       57.48       82.81     98.14 o
 -11   0   6      115.05      216.73    104.78 o
 -10   0   6        1.97      125.23     87.92 o
  -9   0   6      892.11      956.86    119.61 o
  -8   0   6       19.34      107.99     49.58 o
  -7   0   6      814.06      816.75     63.60 o
  -6   0   6     3679.14     3295.83     95.81 o
  -5   0   6      108.71       56.79     38.65 o
  -4   0   6       43.23       65.43     50.09 o
  -3   0   6       21.48      -34.76     34.76 o
  -2   0   6      616.63      625.13     70.03 o
  -1   0   6     2059.70     2151.41    103.25 o
   0   0   6      170.53      303.62     60.32 o
   1   0   6     1947.03     2126.71     97.37 o
   2   0   6      483.81      500.92     94.56 o
   3   0   6        2.78        9.71     81.27 o
   4   0   6       86.65       74.63     89.45 o
   5   0   6      143.09      170.21    112.45 o
   6   0   6      318.77      412.49    129.32 o
 -11   1   6       33.25       86.30     63.90 o
 -10   1   6       71.36      151.81     60.00 o
  -9   1   6       58.46       61.33     50.50 o
  -8   1   6       53.95       88.04     31.66 o
  -7   1   6      167.79      161.72     31.53 o
  -6   1   6        6.35        8.61     27.93 o
  -5   1   6      439.38      426.12     35.12 o
  -4   1   6      802.11      843.09     69.77 o
  -3   1   6     1297.38     1283.94    110.66 o
  -2   1   6      364.86      465.08     45.54 o
  -1   1   6      171.47      145.14     36.94 o
   0   1   6       35.89       24.36     56.23 o
   1   1   6      120.26      102.53     31.75 o
   2   1   6       22.36       53.94     67.73 o
   3   1   6       84.90       47.95     58.73 o
   4   1   6       27.21       27.83    112.71 o
   5   1   6       25.31      -62.37     67.01 o
   6   1   6       92.42      123.75     85.24 o
 -11   2   6      187.96      204.12     70.46 o
 -10   2   6       64.03      130.95     58.37 o
  -9   2   6      326.80      354.89     62.52 o
  -8   2   6       25.12       50.11     33.20 o
  -7   2   6      484.20      529.36     39.91 o
  -6   2   6     1576.07     1420.27     51.02 o
  -5   2   6       13.23       -2.54     22.62 o
  -4   2   6     1141.59     1102.06     59.72 o
  -3   2   6      128.27       90.99     35.23 o
  -2   2   6     2185.55     2303.10     72.91 o
  -1   2   6        2.83       40.95     42.68 o
   0   2   6       23.77       -2.74     83.57 o
   1   2   6      364.17      398.89     37.42 o
   2   2   6      103.94      145.27     44.04 o
   3   2   6      299.04      398.86     68.49 o
   4   2   6        4.90        0.61    103.51 o
   5   2   6        2.28       43.55     69.92 o
   6   2   6       25.19        3.00     88.94 o
 -11   3   6      163.18      130.28     68.11 o
 -10   3   6      164.67      201.75     61.80 o
  -9   3   6       91.91      116.80     52.68 o
  -8   3   6      229.72      309.04     37.26 o
  -7   3   6      833.95      842.09     46.92 o
  -6   3   6      550.04      542.33     40.60 o
  -5   3   6     1495.79     1478.39     48.52 o
  -4   3   6      318.75      299.92     43.51 o
  -3   3   6     1835.93     1487.49     50.25 o
  -2   3   6       51.84       58.00     33.33 o
  -1   3   6      285.66      288.60     42.44 o
   0   3   6     1098.76     1043.71     59.53 o
   1   3   6       10.32       -8.54     29.47 o
   2   3   6       27.24       69.49     41.63 o
   3   3   6      426.89      412.61     68.24 o
   4   3   6       65.82       -2.46     60.97 o
   5   3   6      167.70       74.62    128.30 o
   6   3   6       18.16      -83.33     83.33 o
 -11   4   6       15.93       38.56     64.26 o
 -10   4   6       12.32       74.07     57.10 o
  -9   4   6        7.47       32.50     81.53 o
  -8   4   6       19.35        9.26     33.79 o
  -7   4   6      603.36      589.26     42.08 o
  -6   4   6       11.50      -23.95     27.62 o
  -5   4   6      125.30      161.48     29.79 o
  -4   4   6      377.73      379.27     46.32 o
  -3   4   6       80.74       72.05     35.80 o
  -2   4   6      410.16      399.07     43.37 o
  -1   4   6      485.40      463.89     46.94 o
   0   4   6       73.97      100.53     39.77 o
   1   4   6       12.24       33.66     31.41 o
   2   4   6        7.93       26.81     42.69 o
   3   4   6      250.04      300.75    116.54 o
   4   4   6        4.12       21.50     61.03 o
   5   4   6       12.11       27.42     86.64 o
   6   4   6       15.60      -28.18     83.70 o
 -11   5   6      106.82      175.32     70.48 o
 -10   5   6      346.43      451.81     72.28 o
  -9   5   6        6.83       74.23     52.54 o
  -8   5   6      258.65      276.31     42.19 o
  -7   5   6       50.82       34.66     28.48 o
  -6   5   6       89.92       77.26     30.52 o
  -5   5   6     4805.93     4606.42     76.15 o
  -4   5   6      108.09      101.69     36.23 o
  -3   5   6     3026.32     2917.28     83.41 o
  -2   5   6      569.48      580.27     75.65 o
  -1   5   6      578.96      604.67     40.73 o
   0   5   6     1329.08     1415.02     65.84 o
   1   5   6       39.92       55.72     31.53 o
   2   5   6       88.99      139.70     45.04 o
   3   5   6      150.06      111.96    105.30 o
   4   5   6        8.16      -23.62     61.98 o
   5   5   6      218.49      124.24     72.77 o
   6   5   6       35.26      -31.93     93.80 o
 -11   6   6       62.06      152.86    128.04 o
 -10   6   6        1.85       57.54     56.93 o
  -9   6   6        2.26       24.23     50.41 o
  -8   6   6      409.58      434.41    110.46 o
  -7   6   6       81.81       99.58     31.10 o
  -6   6   6     1129.50     1135.05     50.33 o
  -5   6   6        2.16      -13.10     26.50 o
  -4   6   6     1647.95     1496.62    112.45 o
  -3   6   6      655.51      651.91     52.46 o
  -2   6   6     1236.51     1132.91     61.28 o
  -1   6   6       44.98       68.46     35.46 o
   0   6   6      268.55      322.01     47.35 o
   1   6   6        0.98        1.85     29.45 o
   2   6   6      415.98      475.50     52.37 o
   3   6   6       46.53      -53.84     53.84 o
   4   6   6      116.17       37.18     65.18 o
   5   6   6        3.23        6.46     69.06 o
   6   6   6       30.01      -78.31     78.46 o
 -10   7   6       30.41       42.68     59.46 o
  -9   7   6       12.45      105.92     55.24 o
  -8   7   6      202.72      150.24     41.09 o
  -7   7   6       41.60       16.20     28.16 o
  -6   7   6      444.84      492.23     39.93 o
  -5   7   6      790.62      820.59     44.52 o
  -4   7   6      242.58      208.06     44.79 o
  -3   7   6     1100.31      986.57     58.70 o
  -2   7   6       33.06       15.94     35.74 o
  -1   7   6       17.68       -4.00     34.51 o
   0   7   6      378.71      337.42     38.29 o
   1   7   6       89.09       64.12     32.10 o
   2   7   6      766.25      789.00     58.53 o
   3   7   6      152.38      268.88     65.41 o
   4   7   6        6.08       -9.11     60.50 o
   5   7   6       13.27      -38.71     70.66 o
   6   7   6        0.04      -77.07    121.40 o
 -10   8   6       88.36       65.45     71.30 o
  -9   8   6      287.14      362.66     51.44 o
  -8   8   6      220.36      310.98     45.38 o
  -7   8   6       82.40       95.81     32.32 o
  -6   8   6       83.57       59.74     31.50 o
  -5   8   6       29.31       31.29     33.64 o
  -4   8   6     2056.72     2017.78     77.94 o
  -3   8   6      648.55      696.81     58.44 o
  -2   8   6     1601.79     1488.32     49.59 o
  -1   8   6     2078.07     2029.85     74.66 o
   0   8   6        4.53       -9.28     26.37 o
   1   8   6       77.79      160.23     34.70 o
   2   8   6       15.71       -3.74     42.13 o
   3   8   6        2.61      -16.06     56.02 o
   4   8   6      320.90      308.59     74.71 o
   5   8   6       20.24      -71.02     71.02 o
   6   8   6       99.72       80.28     91.23 o
 -10   9   6        2.53       60.48     62.74 o
  -9   9   6        0.99       80.67     40.42 o
  -8   9   6       93.65      163.22     41.25 o
  -7   9   6       60.23       73.82     31.12 o
  -6   9   6       31.93        6.96     26.80 o
  -5   9   6      898.01      917.69     54.55 o
  -4   9   6        7.13        6.32     39.68 o
  -3   9   6       71.46      136.94     41.87 o
  -2   9   6       65.53      107.22     29.03 o
  -1   9   6      178.20      149.42     43.87 o
   0   9   6        8.77      -20.29     28.02 o
   1   9   6      988.29      979.06     46.89 o
   2   9   6        4.52      -30.75     60.38 o
   3   9   6        0.11      -32.01     56.52 o
   4   9   6        2.94      -97.37     97.37 o
   5   9   6        4.64       37.67     72.45 o
   6   9   6        0.13      -89.00     89.00 o
 -10  10   6       10.40      127.96     63.22 o
  -9  10   6      385.31      417.32     52.34 o
  -8  10   6      222.82      242.70     43.20 o
  -7  10   6       61.89       62.14     30.29 o
  -6  10   6      942.04      913.43     48.18 o
  -5  10   6       86.15       54.23     34.39 o
  -4  10   6     2576.03     2575.17     89.87 o
  -3  10   6       70.23       79.52     98.40 o
  -2  10   6      123.09      149.58     31.85 o
  -1  10   6      121.55      106.78     33.12 o
   0  10   6        0.31       -9.25     28.28 o
   1  10   6      538.99      584.11     52.61 o
   2  10   6        3.38      -34.42     41.48 o
   3  10   6      324.21      366.79    118.84 o
   4  10   6      230.59      199.77     71.75 o
   5  10   6        2.47      -69.03     69.03 o
   6  10   6       63.21       49.03    112.53 o
 -10  11   6      102.02      323.65     69.94 o
  -9  11   6        0.41       65.19     42.74 o
  -8  11   6      246.37      302.37     45.25 o
  -7  11   6      677.29      686.19     46.74 o
  -6  11   6       49.22       25.77     37.92 o
  -5  11   6       17.47       26.85     31.99 o
  -4  11   6      217.65      206.78     48.88 o
  -3  11   6      127.42      138.48     45.67 o
  -2  11   6     2471.30     2504.78     65.38 o
  -1  11   6      772.72      729.07     65.10 o
   0  11   6       59.25       46.07     26.27 o
   1  11   6      368.44      356.86     46.65 o
   2  11   6       71.89       39.36     44.41 o
   3  11   6        3.38      -40.88     79.99 o
   4  11   6       30.07       64.68     65.96 o
   5  11   6      117.73       70.65     61.11 o
   6  11   6        0.97       -8.36     88.68 o
 -10  12   6        9.38       48.44     58.37 o
  -9  12   6      302.54      313.31     50.31 o
  -8  12   6       46.62      102.72     39.02 o
  -7  12   6      100.62      136.16     39.99 o
  -6  12   6        8.24       19.36     28.02 o
  -5  12   6      110.48      107.13     65.11 o
  -4  12   6       91.92       72.14     44.70 o
  -3  12   6      689.00      633.15     59.58 o
  -2  12   6      788.05      745.67     47.91 o
  -1  12   6      820.83      816.86     51.29 o
   0  12   6      338.74      357.06     49.61 o
   1  12   6      142.17      214.06     36.49 o
   2  12   6       15.74       23.37     36.67 o
   3  12   6      153.08      156.84     48.13 o
   4  12   6        0.28       12.75     54.09 o
   5  12   6        0.04        0.12     60.21 o
   6  12   6       67.91       -7.66     77.95 o
 -10  13   6      361.43      384.52     72.65 o
  -9  13   6        6.62      110.79     42.94 o
  -8  13   6      359.65      454.10     49.51 o
  -7  13   6      902.43      878.79     51.82 o
  -6  13   6       27.51       48.85     45.59 o
  -5  13   6     1092.07     1020.79     70.59 o
  -4  13   6       38.37       20.91     39.84 o
  -3  13   6      754.97      735.60     65.95 o
  -2  13   6      165.30      186.11     44.93 o
  -1  13   6        2.25       19.31     34.66 o
   0  13   6      412.78      448.61     51.87 o
   1  13   6       41.90      103.62     42.03 o
   2  13   6      889.21      944.77     63.64 o
   3  13   6       99.94      156.92     58.33 o
   4  13   6      154.06      133.76    114.75 o
   5  13   6       69.40      297.17    128.04 o
 -10  14   6       14.42       91.42     98.14 o
  -9  14   6        8.70      103.75     42.80 o
  -8  14   6      166.95      231.90     43.46 o
  -7  14   6        2.86       26.39     34.82 o
  -6  14   6      105.58      136.14     37.98 o
  -5  14   6      296.00      300.26     53.30 o
  -4  14   6       89.26       63.42     40.90 o
  -3  14   6      385.66      374.85     55.49 o
  -2  14   6       18.25        9.34     40.95 o
  -1  14   6       21.31       41.50     32.90 o
   0  14   6      382.71      466.80     38.65 o
   1  14   6        6.77       19.46     39.75 o
   2  14   6       11.64       72.33     63.07 o
   3  14   6       44.26       -9.38     52.47 o
   4  14   6      150.91      144.32    133.41 o
   5  14   6        0.21       58.22     67.20 o
  -9  15   6        0.17      -31.31    107.34 o
  -8  15   6      380.64      472.92     64.69 o
  -7  15   6       27.65       92.02     45.02 o
  -6  15   6      383.88      376.40     83.83 o
  -5  15   6      205.74      167.94     57.50 o
  -4  15   6       33.33        7.53     41.10 o
  -3  15   6       86.36      148.11     47.36 o
  -2  15   6      565.84      608.61     60.81 o
  -1  15   6       80.61       77.07     34.27 o
   0  15   6     1244.95     1381.74     52.84 o
   1  15   6      105.08       41.78     41.72 o
   2  15   6      100.04       91.07     47.46 o
   3  15   6       46.40      106.76     48.22 o
   4  15   6        0.62       -6.04    108.62 o
   5  15   6       77.05       78.88     70.44 o
  -9  16   6       88.94       75.14     75.65 o
  -8  16   6      147.03      113.99     73.09 o
  -7  16   6       22.51       71.22     45.33 o
  -6  16   6      249.30      304.69     57.48 o
  -5  16   6       27.01       17.71     51.11 o
  -4  16   6      463.24      578.14     62.73 o
  -3  16   6      125.87       99.71     45.25 o
  -2  16   6      206.43      240.46     93.28 o
  -1  16   6        1.35        8.27     30.87 o
   0  16   6        0.11       21.34     29.73 o
   1  16   6      177.10      225.77     71.89 o
   2  16   6      155.54      157.30     50.47 o
   3  16   6      206.61      217.67     51.73 o
   4  16   6       44.81      154.27     65.49 o
   5  16   6        0.23      -71.05     71.05 o
  -9  17   6        0.51      -57.25     70.54 o
  -8  17   6       63.97      -21.47     73.09 o
  -7  17   6        2.22      144.65     69.52 o
  -6  17   6      233.52      153.93     55.20 o
  -5  17   6        5.20      -43.97     43.97 o
  -4  17   6        0.04       41.30     44.95 o
  -3  17   6       24.21       24.50     97.63 o
  -2  17   6      125.04      133.85     75.65 o
  -1  17   6       27.18       69.74     30.22 o
   0  17   6      512.36      506.40     41.61 o
   1  17   6      356.82      301.32     69.45 o
   2  17   6      134.88       74.67     66.15 o
   3  17   6        1.16        1.70     68.27 o
   4  17   6       45.14       52.64    101.21 o
   5  17   6       12.62      -48.37     70.54 o
  -9  18   6      151.33       93.03     81.27 o
  -8  18   6        0.87        8.18     72.07 o
  -7  18   6      319.83      256.59     79.23 o
  -6  18   6      356.93      311.28     61.03 o
  -5  18   6        9.51       16.77     46.78 o
  -4  18   6     1374.11     1259.02    114.24 o
  -3  18   6      264.87      316.71     57.76 o
  -2  18   6       87.78       88.35     45.44 o
  -1  18   6      338.24      318.63     56.43 o
   0  18   6      217.37      228.47     79.39 o
   1  18   6      303.76      430.31     89.96 o
   2  18   6       28.28       83.06     99.33 o
   3  18   6        7.76       55.79     50.98 o
   4  18   6      155.87      306.12     77.49 o
  -8  19   6        0.70      143.12     83.83 o
  -7  19   6       53.44      111.94     75.65 o
  -6  19   6        7.43       61.11     52.93 o
  -5  19   6       15.86        1.54     48.78 o
  -4  19   6       28.80       -8.87     43.96 o
  -3  19   6       87.48      170.22    106.32 o
  -2  19   6       11.07      -21.06     45.49 o
  -1  19   6        2.96       34.94     48.63 o
   0  19   6       85.81       39.45     38.98 o
   1  19   6        2.50      -17.68     56.23 o
   2  19   6        5.73      -27.17     60.18 o
   3  19   6        8.64       -3.10    133.92 o
   4  19   6        5.11      -11.76     84.34 o
  -8  20   6       24.39      -34.25     74.12 o
  -7  20   6      210.17      169.19     79.23 o
  -6  20   6       54.79      -36.55     49.59 o
  -5  20   6        7.35       83.02     54.55 o
  -4  20   6      385.35      371.33     60.80 o
  -3  20   6       94.39      114.30     49.32 o
  -2  20   6        1.19      -31.90     47.54 o
  -1  20   6      359.26      399.48     48.41 o
   0  20   6       78.01       -5.85     54.15 o
   1  20   6      576.22      594.98     77.92 o
   2  20   6       23.88       10.93    116.03 o
   3  20   6        0.61       10.17     63.24 o
   4  20   6       27.93       75.14     94.05 o
  -7  21   6       42.39      144.14     78.72 o
  -6  21   6       45.54      117.08     74.12 o
  -5  21   6      233.23      199.88     69.52 o
  -4  21   6       10.00      -22.22     44.65 o
  -3  21   6      569.58      559.89     68.39 o
  -2  21   6      195.69      238.65     54.20 o
  -1  21   6      205.02      213.66     44.33 o
   0  21   6       67.30       77.94     64.82 o
   1  21   6        5.70      -41.75     56.99 o
   2  21   6       93.08      140.79     68.75 o
   3  21   6        4.88       -0.41    120.12 o
  -7  22   6       59.90       80.25     80.76 o
  -6  22   6        0.48      -29.18     82.04 o
  -5  22   6       64.28      147.82     58.88 o
  -4  22   6       41.19       -9.03     46.95 o
  -3  22   6        7.70       85.65     50.78 o
  -2  22   6        2.92       69.07     47.05 o
  -1  22   6       39.16       67.42     48.76 o
   0  22   6        2.24      -18.73     56.25 o
   1  22   6       30.25       86.81     88.94 o
   2  22   6       34.32       26.84     64.79 o
   3  22   6        0.61        9.98     92.26 o
  -6  23   6       30.93       37.97     78.72 o
  -5  23   6      172.25      211.84     60.82 o
  -4  23   6       16.60      -17.21     47.14 o
  -3  23   6       14.86       41.33     52.10 o
  -2  23   6      307.48      300.66     70.03 o
  -1  23   6      130.07      117.04     53.70 o
   0  23   6      416.76      396.19     75.31 o
   1  23   6        3.83        2.45     65.94 o
   2  23   6       81.15       64.02     96.35 o
   3  23   6        4.14      101.99     71.03 o
  -5  24   6        3.41       68.12     56.26 o
  -4  24   6       39.42      102.74     59.19 o
  -3  24   6        6.96      -48.46     48.46 o
  -2  24   6      103.78      113.09     54.18 o
  -1  24   6       83.89      105.71     52.53 o
   0  24   6        0.88       33.25     78.46 o
   1  24   6       73.11      110.41     70.54 o
   2  24   6        3.68       38.37    113.22 o
  -5  25   6       19.62      -17.50     57.06 o
  -4  25   6        2.16      -42.19     57.02 o
  -3  25   6       24.56       70.24     63.13 o
  -2  25   6       36.70       98.63     55.95 o
  -1  25   6       24.74       42.56     72.33 o
   0  25   6      128.21      123.81     69.39 o
   1  25   6       28.59       35.70     77.44 o
   2  25   6       57.87       42.94    100.18 o
  -5  26   6       59.61      -44.47    107.34 o
  -4  26   6       39.26       51.86     60.83 o
  -3  26   6        9.15       93.68     57.43 o
  -2  26   6       55.52      105.09     57.86 o
  -1  26   6      115.63      229.99     62.21 o
   0  26   6       25.36      -52.72     76.42 o
   1  26   6       46.56      -95.58     97.63 o
  -5  27   6        6.56      157.94    124.72 o
  -4  27   6        3.53       51.11    105.30 o
  -3  27   6        0.17       43.72     59.91 o
  -2  27   6        0.00       -7.56     60.01 o
  -1  27   6        1.14      122.16     66.45 o
  -2  28   6       79.54      243.30     85.36 o
 -11   1   7      264.64      207.36    155.39 o
 -10   1   7       44.64       37.36     52.71 o
  -9   1   7       53.91      150.42     52.07 o
  -8   1   7      428.90      386.55     40.61 o
  -7   1   7       84.53       70.77     29.81 o
  -6   1   7      358.08      464.21     75.03 o
  -5   1   7       17.90      -35.38     89.19 o
  -4   1   7      110.02       40.77     40.82 o
  -3   1   7      675.25      666.99     56.90 o
  -2   1   7        6.53        9.64     78.97 o
  -1   1   7       84.41      147.25     45.33 o
   0   1   7       12.37       17.36     33.38 o
   1   1   7      874.40      905.54     73.78 o
   2   1   7      190.03      120.82     79.74 o
   3   1   7       79.10      -61.91     61.91 o
   4   1   7       11.80        8.59     89.45 o
   5   1   7       11.61      -37.33     74.99 o
 -11   2   7      131.47       30.17     61.62 o
 -10   2   7      270.35      266.06     63.46 o
  -9   2   7       27.73      113.16     49.74 o
  -8   2   7      119.11       95.24     43.72 o
  -7   2   7      277.76      308.56     35.42 o
  -6   2   7       97.59       67.12     29.42 o
  -5   2   7      163.34      131.70     63.64 o
  -4   2   7       49.74       30.19     40.77 o
  -3   2   7      155.16      121.82     42.53 o
  -2   2   7      233.29      296.11     47.88 o
  -1   2   7       85.27      147.63     44.97 o
   0   2   7       90.48      144.94     35.47 o
   1   2   7      130.70      134.04     35.05 o
   2   2   7      240.63      257.74     59.16 o
   3   2   7       21.37       11.51     61.79 o
   4   2   7       63.65        0.00     66.00 o
   5   2   7      151.51       29.31     80.20 o
 -10   3   7      292.97      383.35     84.85 o
  -9   3   7      103.73      163.93     57.07 o
  -8   3   7      108.92      110.07     32.82 o
  -7   3   7      268.00      239.98     34.30 o
  -6   3   7      778.75      776.55     45.76 o
  -5   3   7       15.50       20.24     41.86 o
  -4   3   7       29.33       -6.75     40.09 o
  -3   3   7      222.63      212.20     58.01 o
  -2   3   7        9.53       15.17     40.54 o
  -1   3   7       35.26      103.51     47.54 o
   0   3   7       30.56      -15.19     31.04 o
   1   3   7       43.45       84.61     35.08 o
   2   3   7       12.42       44.73     51.32 o
   3   3   7       35.37       78.03     63.82 o
   4   3   7       53.29      -11.39     65.84 o
   5   3   7        0.37      -76.41     76.41 o
 -10   4   7      176.89      299.84     63.70 o
  -9   4   7      126.38      154.54     41.42 o
  -8   4   7       61.64       49.87     39.99 o
  -7   4   7     1333.74     1277.16     49.12 o
  -6   4   7        0.61       37.06     28.07 o
  -5   4   7       18.97       51.61     42.10 o
  -4   4   7      548.98      578.02     46.76 o
  -3   4   7      524.87      546.29     56.18 o
  -2   4   7     1293.75     1256.49     68.69 o
  -1   4   7      151.43      149.84     45.56 o
   0   4   7      748.30      813.16     46.38 o
   1   4   7       55.28       88.37     41.27 o
   2   4   7      591.18      648.01     71.20 o
   3   4   7        1.83      120.56     63.43 o
   4   4   7       13.75      -55.15     76.42 o
   5   4   7        0.53      -55.51     74.35 o
 -10   5   7       19.71       71.90     91.24 o
  -9   5   7      108.07      165.45     39.53 o
  -8   5   7      326.58      314.43     79.18 o
  -7   5   7        3.26        9.51     32.46 o
  -6   5   7      803.77      795.36     46.19 o
  -5   5   7       69.15       79.16     42.83 o
  -4   5   7       90.97       71.75     41.86 o
  -3   5   7      292.04      317.85     49.71 o
  -2   5   7       72.36       84.48     67.22 o
  -1   5   7       32.37       50.81     48.81 o
   0   5   7      109.24       58.19     34.26 o
   1   5   7        9.84      -38.81     38.81 o
   2   5   7      153.99      134.19     57.02 o
   3   5   7        5.87       -0.40     61.65 o
   4   5   7      179.85      153.08     72.41 o
   5   5   7        1.55      -66.75     83.09 o
 -10   6   7      180.21      198.54     60.31 o
  -9   6   7      276.75      354.56     48.77 o
  -8   6   7      228.55      240.93     38.06 o
  -7   6   7       44.41       62.22     30.27 o
  -6   6   7      291.21      267.50     34.02 o
  -5   6   7      138.82      131.59     45.95 o
  -4   6   7     2213.67     2106.19     83.73 o
  -3   6   7      704.80      661.28     87.15 o
  -2   6   7      882.10      805.25     62.73 o
  -1   6   7        6.07      -40.81     40.81 o
   0   6   7       46.78      108.98     34.00 o
   1   6   7       13.98       21.63     38.38 o
   2   6   7       81.41        2.04     52.41 o
   3   6   7      236.91      112.67     96.10 o
   4   6   7        1.78       33.21    208.29 o
   5   6   7       39.49      -24.02     94.31 o
 -10   7   7        1.58       98.21     58.99 o
  -9   7   7       55.33      124.60     40.55 o
  -8   7   7      305.94      359.10     41.14 o
  -7   7   7      124.80      142.00     32.11 o
  -6   7   7      537.70      545.91     48.92 o
  -5   7   7       56.44       14.76     42.23 o
  -4   7   7      115.60       73.14     43.96 o
  -3   7   7      183.09      231.36     54.95 o
  -2   7   7       32.90       57.32     41.50 o
  -1   7   7     1737.22     1769.81     61.49 o
   0   7   7     1027.66     1076.76     50.06 o
   1   7   7     1170.73     1266.65     65.86 o
   2   7   7      166.22      158.47     59.75 o
   3   7   7        1.35       63.03     65.63 o
   4   7   7        7.16      -67.88     67.88 o
   5   7   7        4.43      -53.63     77.32 o
 -10   8   7        0.55      149.05     58.59 o
  -9   8   7        1.74       46.54     39.21 o
  -8   8   7        0.19       -1.26     32.20 o
  -7   8   7       30.01       22.85     30.29 o
  -6   8   7      427.93      395.86     44.02 o
  -5   8   7      772.93      858.49    123.95 o
  -4   8   7       43.77       15.07     41.97 o
  -3   8   7       48.33       47.24     42.74 o
  -2   8   7       32.75      -10.04     42.24 o
  -1   8   7      526.65      680.22     60.85 o
   0   8   7      433.29      438.88     39.83 o
   1   8   7        1.49      -18.21     40.66 o
   2   8   7       53.51       21.71     56.10 o
   3   8   7        5.61       -9.84     62.50 o
   4   8   7       14.63       10.18     69.35 o
   5   8   7       19.75      140.10     89.58 o
 -10   9   7       60.99      152.25     61.75 o
  -9   9   7      260.41      286.00     48.69 o
  -8   9   7      492.71      542.37     56.01 o
  -7   9   7       51.28       47.63     31.99 o
  -6   9   7      225.72      404.54     58.73 o
  -5   9   7       34.07       19.07     40.37 o
  -4   9   7        6.60      -43.01     49.58 o
  -3   9   7     3306.02     3133.92     99.45 o
  -2   9   7      718.83      658.80     61.77 o
  -1   9   7      289.20      367.45     51.80 o
   0   9   7      238.13      315.04     31.25 o
   1   9   7       87.96      100.76     43.15 o
   2   9   7      296.52      276.73     52.41 o
   3   9   7        5.24       44.49     65.64 o
   4   9   7       48.08       30.68     70.26 o
   5   9   7        0.74      -77.26     77.26 o
 -10  10   7       38.78      226.35     64.31 o
  -9  10   7        0.39      -13.50     36.38 o
  -8  10   7        3.08       51.34     35.45 o
  -7  10   7       74.92      105.85     32.72 o
  -6  10   7      120.23       65.62     43.06 o
  -5  10   7       73.70       95.31     44.49 o
  -4  10   7       82.90       66.10     98.14 o
  -3  10   7       31.29      102.44     45.01 o
  -2  10   7        3.63       34.39     42.18 o
  -1  10   7      296.88      294.74     39.16 o
   0  10   7      516.34      523.53     40.45 o
   1  10   7        6.65      -18.92     39.91 o
   2  10   7       92.68       71.03     50.06 o
   3  10   7        3.46      -38.68     63.61 o
   4  10   7        0.75       62.97     74.33 o
   5  10   7        1.48      -51.98     91.24 o
 -10  11   7       54.22      104.12     60.11 o
  -9  11   7       77.04      117.76     42.79 o
  -8  11   7      328.56      428.43     48.87 o
  -7  11   7        0.19       39.75     31.35 o
  -6  11   7      940.37     1031.39     61.11 o
  -5  11   7      300.35      265.82     52.07 o
  -4  11   7      431.41      497.21     59.43 o
  -3  11   7      241.60      281.77     51.90 o
  -2  11   7        1.46       17.84     42.65 o
  -1  11   7      347.98      410.21     46.21 o
   0  11   7       44.48       57.81     26.85 o
   1  11   7       69.55      123.85     44.49 o
   2  11   7      232.92      267.53     54.10 o
   3  11   7        0.28      -60.51     60.51 o
   4  11   7       42.37      -45.92     72.99 o
   5  11   7        9.14       57.14     65.63 o
 -10  12   7      213.91      356.83     68.47 o
  -9  12   7      102.64      189.53     44.72 o
  -8  12   7       50.05      -20.42     68.06 o
  -7  12   7      945.13     1002.83     69.39 o
  -6  12   7       21.48      -52.38     52.38 o
  -5  12   7      252.40      311.40    118.59 o
  -4  12   7      754.31      770.67     86.64 o
  -3  12   7        1.72       22.81     40.62 o
  -2  12   7      320.18      219.20     48.69 o
  -1  12   7        1.23       17.94     31.46 o
   0  12   7     1721.24     1844.60     51.82 o
   1  12   7      451.45      505.59     45.90 o
   2  12   7       56.32       76.30     51.29 o
   3  12   7        9.86       39.76    152.07 o
   4  12   7        2.61       11.91     59.71 o
   5  12   7       60.56       92.78     84.08 o
  -9  13   7       42.68       31.56     40.16 o
  -8  13   7        2.48       34.68     37.74 o
  -7  13   7       72.03      129.41     42.87 o
  -6  13   7       41.58        3.91     48.14 o
  -5  13   7       97.56      144.84     72.07 o
  -4  13   7      152.68      213.81    102.74 o
  -3  13   7      490.83      402.02     76.93 o
  -2  13   7       67.47      112.37     43.50 o
  -1  13   7      430.13      492.47     50.17 o
   0  13   7       30.12       64.25     30.17 o
   1  13   7       29.27       82.36     43.48 o
   2  13   7       50.82       97.16     46.17 o
   3  13   7        4.02       90.65     58.95 o
   4  13   7        0.24      -62.87     62.87 o
  -9  14   7      225.49      125.31    103.00 o
  -8  14   7       36.09       10.68     45.90 o
  -7  14   7      680.07      690.49     77.28 o
  -6  14   7       69.17      -27.96     91.49 o
  -5  14   7      586.97      583.47     65.29 o
  -4  14   7      862.24      830.37    161.78 o
  -3  14   7       18.80       90.39     59.04 o
  -2  14   7      680.31      722.33    144.91 o
  -1  14   7       67.72       64.06     35.78 o
   0  14   7        3.70        8.00     42.61 o
   1  14   7      544.38      631.47     59.11 o
   2  14   7       74.03      -24.94     45.64 o
   3  14   7      245.44      244.75     66.81 o
   4  14   7        2.34      -71.09     88.68 o
  -9  15   7        0.84       38.54     53.56 o
  -8  15   7      159.09      250.97     84.85 o
  -7  15   7        7.85      -39.82     47.25 o
  -6  15   7       85.31       10.37     52.75 o
  -5  15   7      144.67      177.52     53.12 o
  -4  15   7       79.18       10.44     74.12 o
  -3  15   7      190.53      192.90     49.73 o
  -2  15   7       39.46       66.92     43.46 o
  -1  15   7      159.80      157.83     57.92 o
   0  15   7       42.48       25.07     46.62 o
   1  15   7      635.10      695.89     61.54 o
   2  15   7       27.03      115.48     50.21 o
   3  15   7        4.48      -16.48     61.17 o
   4  15   7       25.62       44.74     70.20 o
  -9  16   7       41.18      129.83     81.78 o
  -8  16   7        6.98       -9.71     71.05 o
  -7  16   7      172.05      227.31     61.91 o
  -6  16   7       57.86       74.02     55.24 o
  -5  16   7      894.93      866.93    127.02 o
  -4  16   7        3.34      -35.61     44.02 o
  -3  16   7        0.62      -63.64     92.52 o
  -2  16   7      227.04      274.41     54.35 o
  -1  16   7       67.46      117.90     46.26 o
   0  16   7      144.18      143.84     45.60 o
   1  16   7      310.45      362.90     55.12 o
   2  16   7       22.51       73.06     49.36 o
   3  16   7       88.76      -20.96    185.55 o
   4  16   7        4.40       52.96     71.51 o
  -8  17   7      169.92      276.02     90.47 o
  -7  17   7      122.06       79.67     57.83 o
  -6  17   7      199.11      173.92     59.00 o
  -5  17   7      424.75      569.73     71.78 o
  -4  17   7      436.20      493.17     65.71 o
  -3  17   7      521.11      527.67    127.79 o
  -2  17   7       24.68       37.57     51.63 o
  -1  17   7      374.47      468.34     49.72 o
   0  17   7       78.11       56.56     44.70 o
   1  17   7       12.99       11.86     62.38 o
   2  17   7       57.48       96.28     82.00 o
   3  17   7        2.67       46.83     66.23 o
   4  17   7      208.90      118.14     77.98 o
  -8  18   7       40.22      157.43     85.87 o
  -7  18   7       42.25       21.42     72.07 o
  -6  18   7       91.01       75.45     55.51 o
  -5  18   7       80.87       74.51     71.82 o
  -4  18   7       59.10       71.48     77.95 o
  -3  18   7       16.44       28.18     47.34 o
  -2  18   7        4.92      -36.68     45.67 o
  -1  18   7        3.13       32.77     44.84 o
   0  18   7       24.05      -12.42     45.29 o
   1  18   7        9.16        0.30     84.63 o
   2  18   7       22.44       24.97     63.27 o
   3  18   7       58.91       37.12     65.31 o
  -7  19   7        0.05      109.39     79.74 o
  -6  19   7      395.38      326.80     66.52 o
  -5  19   7       45.73       56.00     51.53 o
  -4  19   7      696.73      589.47     71.33 o
  -3  19   7      468.39      469.63    132.13 o
  -2  19   7        2.72        7.56     45.76 o
  -1  19   7      154.28      275.17     55.88 o
   0  19   7       49.33      103.35     61.64 o
   1  19   7       17.13      -26.24    104.27 o
   2  19   7      120.01      163.10    106.83 o
   3  19   7       22.65      -14.31     87.41 o
  -7  20   7       32.52       32.20     75.65 o
  -6  20   7        5.34       30.57     59.31 o
  -5  20   7       45.84       32.23     88.94 o
  -4  20   7      218.84      348.22     65.14 o
  -3  20   7       85.86       56.54     51.72 o
  -2  20   7      199.88      206.88     67.22 o
  -1  20   7        1.66      -58.53     58.53 o
   0  20   7      104.02       35.80     61.28 o
   1  20   7       34.75       58.74     68.24 o
   2  20   7        2.74      109.03    104.78 o
   3  20   7        9.84       81.78     93.03 o
  -6  21   7       16.80        0.30     56.23 o
  -5  21   7      143.59      107.65     65.43 o
  -4  21   7      167.67      106.46     53.61 o
  -3  21   7       88.81       93.50     66.70 o
  -2  21   7        0.52      -34.95    106.83 o
  -1  21   7       58.68       -2.95     49.04 o
   0  21   7        6.11      -14.16     65.19 o
   1  21   7        1.18      -14.31     63.61 o
   2  21   7       66.75        9.19    207.27 o
  -6  22   7       32.95      -35.63     67.22 o
  -5  22   7      344.74      450.73     91.24 o
  -4  22   7       35.87       67.95     55.12 o
  -3  22   7       32.82      -12.40     85.87 o
  -2  22   7      126.63      152.34     54.17 o
  -1  22   7       13.30       65.71     51.46 o
   0  22   7       54.96      105.37     67.99 o
   1  22   7       74.04      134.54    117.31 o
   2  22   7       12.02      -68.96    169.19 o
  -6  23   7        0.15      -19.42    108.87 o
  -5  23   7        0.96      -13.76     55.69 o
  -4  23   7       35.21      -34.35     78.72 o
  -3  23   7       34.71        8.75     54.78 o
  -2  23   7       75.76       10.03    116.54 o
  -1  23   7       11.93       33.22    100.70 o
   0  23   7       11.94       37.31    106.32 o
   1  23   7       11.28      -69.35     69.35 o
  -6  24   7       69.78       54.69    115.52 o
  -5  24   7       84.00       55.71    114.50 o
  -4  24   7       47.58       22.68     57.59 o
  -3  24   7        0.94      -16.66    137.75 o
  -2  24   7      124.31      207.82     59.44 o
  -1  24   7       13.82        7.67    103.25 o
   0  24   7       36.92      -96.10     96.10 o
   1  24   7      114.27      -44.98     97.12 o
  -5  25   7        0.24       80.25    118.59 o
  -4  25   7       44.43      130.04     61.80 o
  -3  25   7       14.17      -65.43    117.31 o
  -2  25   7        0.22       73.86     58.25 o
  -3  26   7        9.40       60.32     74.12 o
  -2  26   7       14.34       97.12     76.16 o
 -10   0   8      467.58      453.90     97.12 o
  -9   0   8       10.68        4.80     44.63 o
  -8   0   8       86.84      117.00     53.16 o
  -7   0   8      688.10      667.75     75.65 o
  -6   0   8      701.60      557.15     83.83 o
  -5   0   8     1327.07     1300.35    104.27 o
  -4   0   8      237.65      162.03     69.52 o
  -3   0   8      177.79      176.34     73.60 o
  -2   0   8      339.96      286.24     77.18 o
  -1   0   8      267.24      238.70     73.60 o
   0   0   8      904.99      964.94     71.91 o
   1   0   8       53.93      -21.98     71.05 o
   2   0   8      662.89      835.72    117.05 o
   3   0   8       88.18      132.39     99.67 o
   4   0   8       82.05       27.60    108.36 o
   5   0   8        0.35      129.32    128.81 o
 -10   1   8       18.33      122.58     71.05 o
  -9   1   8       83.53       62.60     35.58 o
  -8   1   8        2.05       -4.95     29.83 o
  -7   1   8      209.08      284.21     38.52 o
  -6   1   8       39.85       82.20     42.11 o
  -5   1   8        0.54      -15.29     55.20 o
  -4   1   8       92.01       40.98     59.04 o
  -3   1   8      309.83      258.46     56.23 o
  -2   1   8      138.26       81.80     46.44 o
  -1   1   8        7.22       60.47     46.50 o
   0   1   8        4.28      -31.30     31.30 o
   1   1   8        9.01       45.56     52.03 o
   2   1   8       89.06       28.72     61.45 o
   3   1   8        5.94       75.23    102.48 o
   4   1   8        4.57      -72.99     72.99 o
   5   1   8       18.15      -93.03     93.03 o
 -10   2   8      250.78      244.61     61.73 o
  -9   2   8      201.13      155.88     37.98 o
  -8   2   8      165.79      137.47     38.73 o
  -7   2   8       18.33       38.69     31.01 o
  -6   2   8      513.26      501.02     68.49 o
  -5   2   8       14.52        3.79     53.93 o
  -4   2   8       11.48       71.28     44.46 o
  -3   2   8      850.08      850.93     69.01 o
  -2   2   8      712.31      734.29    164.84 o
  -1   2   8        0.68       44.06     82.55 o
   0   2   8       42.86       79.23     33.89 o
   1   2   8       52.18      121.09     62.62 o
   2   2   8      116.30      220.21     64.61 o
   3   2   8       45.75        2.34     93.28 o
   4   2   8       39.47      -71.50     71.50 o
 -10   3   8        1.20       36.87     51.71 o
  -9   3   8      387.60      360.57     44.46 o
  -8   3   8       35.62       58.44     33.38 o
  -7   3   8      353.17      332.99     39.79 o
  -6   3   8      824.68      752.71     79.99 o
  -5   3   8      150.50      191.72     48.39 o
  -4   3   8      849.76      812.49     66.65 o
  -3   3   8        3.50       -4.91     43.66 o
  -2   3   8        6.31       21.06     47.03 o
  -1   3   8      254.17      395.84     56.98 o
   0   3   8       23.54       -1.03     31.78 o
   1   3   8      691.75      808.81    112.96 o
   2   3   8      101.18      153.44     79.48 o
   3   3   8      142.15      116.28     68.29 o
   4   3   8        6.33      -91.12    155.39 o
 -10   4   8       56.04      127.49     56.06 o
  -9   4   8       38.92       45.94     38.27 o
  -8   4   8        4.69       18.01     31.48 o
  -7   4   8       13.67      111.18     36.74 o
  -6   4   8       13.21       33.99     42.42 o
  -5   4   8        0.72       10.09     38.44 o
  -4   4   8        1.15       -4.49     42.48 o
  -3   4   8       22.37      102.58     46.50 o
  -2   4   8       91.34      115.01     48.43 o
  -1   4   8       27.47       35.13     45.32 o
   0   4   8        0.08      -30.82     30.82 o
   1   4   8      101.33      135.74     50.79 o
   2   4   8      205.54      141.48     74.12 o
   3   4   8       55.73       69.47     72.48 o
   4   4   8        6.69      -54.84     73.94 o
 -10   5   8        7.06       11.37     50.40 o
  -9   5   8      170.73      272.78     46.00 o
  -8   5   8       69.71       38.87     49.87 o
  -7   5   8      235.82      241.86     43.33 o
  -6   5   8      714.21      673.32     64.12 o
  -5   5   8      136.43      217.42     48.81 o
  -4   5   8      960.98      897.77     68.01 o
  -3   5   8       28.75       22.49     44.87 o
  -2   5   8      244.08      331.40     53.42 o
  -1   5   8      949.04      934.29     70.35 o
   0   5   8      221.03      230.98     37.42 o
   1   5   8       73.54      113.41     44.75 o
   2   5   8       97.50      135.10     61.59 o
   3   5   8       28.84      -52.15     70.26 o
   4   5   8      120.99      -41.43     79.49 o
 -10   6   8        8.71       62.69     58.53 o
  -9   6   8       69.83      121.65     44.94 o
  -8   6   8      508.38      583.50     42.18 o
  -7   6   8       46.23       15.12     43.06 o
  -6   6   8      579.03      516.49     62.14 o
  -5   6   8      207.75      199.69     49.54 o
  -4   6   8        3.39       20.83     32.26 o
  -3   6   8      190.97      237.95     54.44 o
  -2   6   8       64.12      -13.58     43.57 o
  -1   6   8      107.50       80.07     46.23 o
   0   6   8      393.18      440.86     41.98 o
   1   6   8       30.81       21.97     43.65 o
   2   6   8      136.17      112.30     64.82 o
   3   6   8        0.70      -65.51     65.51 o
   4   6   8       18.25      -72.38     72.38 o
 -10   7   8        9.95       38.38     63.64 o
  -9   7   8       79.26      169.17     37.63 o
  -8   7   8       25.59        6.82     33.25 o
  -7   7   8      338.26      229.84     44.40 o
  -6   7   8        1.98      -16.35     48.30 o
  -5   7   8      246.93      194.68     49.41 o
  -4   7   8       31.37       22.51     39.90 o
  -3   7   8       21.44       57.00     40.26 o
  -2   7   8      167.34      265.46     50.41 o
  -1   7   8      454.96      495.71     61.40 o
   0   7   8       43.34       47.51     34.93 o
   1   7   8       57.47      -14.84     45.31 o
   2   7   8        0.08      -46.41     62.36 o
   3   7   8       16.20       15.11     69.13 o
   4   7   8       20.20       53.97     81.19 o
 -10   8   8        4.24       13.08     51.99 o
  -9   8   8        3.27       35.42     40.60 o
  -8   8   8      303.33      331.74     42.09 o
  -7   8   8      194.54      140.08     41.95 o
  -6   8   8       14.09       79.48     46.67 o
  -5   8   8     1683.12     1631.26     82.79 o
  -4   8   8      166.58      158.42     55.97 o
  -3   8   8      239.05      235.16     49.44 o
  -2   8   8        1.50       26.59     32.93 o
  -1   8   8      517.36      555.05     62.83 o
   0   8   8      254.67      324.17     40.08 o
   1   8   8       22.04      -14.00     58.24 o
   2   8   8      276.46      289.67     70.77 o
   3   8   8       46.56      124.19     75.88 o
   4   8   8       14.88      -21.39     83.05 o
 -10   9   8        0.12      -24.80     50.95 o
  -9   9   8       27.42       43.07     65.63 o
  -8   9   8       27.29       66.81     34.54 o
  -7   9   8       48.96       87.34     45.77 o
  -6   9   8      585.30      436.09     63.82 o
  -5   9   8      987.84      991.13     76.78 o
  -4   9   8       46.48      151.73     46.13 o
  -3   9   8       19.95       45.21     42.06 o
  -2   9   8       29.83        0.05     39.63 o
  -1   9   8      222.66      195.52     74.37 o
   0   9   8        5.82      -11.21     42.75 o
   1   9   8        3.28       53.66     47.92 o
   2   9   8       16.71      105.09     78.46 o
   3   9   8       39.06       33.35    100.44 o
   4   9   8        2.02      -37.01     79.16 o
 -10  10   8      213.48      262.92     53.19 o
  -9  10   8        2.85        7.88     47.28 o
  -8  10   8      760.56      724.87     73.96 o
  -7  10   8      201.43      264.93    101.72 o
  -6  10   8       95.31       14.41     73.35 o
  -5  10   8       20.68       81.05     46.73 o
  -4  10   8       23.58       23.41     44.94 o
  -3  10   8        3.83        9.95     41.47 o
  -2  10   8      897.43      845.70     69.73 o
  -1  10   8      174.61      309.04     41.03 o
   0  10   8      220.40      266.57     53.79 o
   1  10   8       59.95      -15.40     45.78 o
   2  10   8       54.54       24.48    123.95 o
   3  10   8       33.46       27.25     74.97 o
   4  10   8       26.21      -36.01     82.82 o
  -9  11   8       12.28       37.57     41.65 o
  -8  11   8       97.46       87.06     61.84 o
  -7  11   8      211.24      208.65     59.73 o
  -6  11   8      137.18      142.31     53.04 o
  -5  11   8       39.42       54.66     46.14 o
  -4  11   8      749.04      731.66     81.27 o
  -3  11   8      152.79       30.83     58.01 o
  -2  11   8      171.36      232.03     51.99 o
  -1  11   8       50.05        1.14     33.52 o
   0  11   8       23.66       20.29     33.56 o
   1  11   8      371.65      409.75     56.37 o
   2  11   8        1.43      -66.45     66.45 o
   3  11   8      243.80      213.24    124.46 o
   4  11   8        0.99     -109.39    109.39 o
  -9  12   8       45.41      116.74     45.36 o
  -8  12   8       15.81       87.04     43.77 o
  -7  12   8      272.87      193.41     59.13 o
  -6  12   8        3.58       12.29     55.71 o
  -5  12   8      267.09      166.81     70.79 o
  -4  12   8      264.71      235.34     62.87 o
  -3  12   8      508.80      439.98     59.52 o
  -2  12   8      147.98       96.05     46.35 o
  -1  12   8        0.11       -4.34     65.36 o
   0  12   8       11.00       19.00     36.65 o
   1  12   8        5.08       15.96     44.16 o
   2  12   8       78.48      137.27     86.89 o
   3  12   8        1.22       28.90    275.25 o
   4  12   8       13.80       26.76     70.35 o
  -9  13   8      606.67      637.79     76.56 o
  -8  13   8       60.49       93.89     44.76 o
  -7  13   8      555.33      641.76     75.10 o
  -6  13   8       99.73      113.31     54.24 o
  -5  13   8      163.20      203.39     94.56 o
  -4  13   8        5.94      -22.77     59.29 o
  -3  13   8      124.88      153.33     76.67 o
  -2  13   8      139.90      124.29    100.70 o
  -1  13   8      351.76      459.51     62.05 o
   0  13   8      140.25      141.72     52.26 o
   1  13   8       94.64      236.60     50.59 o
   2  13   8       14.58      -34.59     53.64 o
   3  13   8      136.41       99.43    182.48 o
  -9  14   8        0.50       89.45     90.47 o
  -8  14   8       11.89       98.14     77.69 o
  -7  14   8       37.85      -10.22     80.51 o
  -6  14   8       39.61       30.87     52.27 o
  -5  14   8      166.92      121.84     53.12 o
  -4  14   8      532.37      456.58     63.61 o
  -3  14   8       24.18       23.92     45.93 o
  -2  14   8       23.22       46.32     79.99 o
  -1  14   8        2.12       20.28     36.33 o
   0  14   8        7.54       21.39     43.88 o
   1  14   8        5.12      -10.24     44.00 o
   2  14   8       42.16      -51.63     52.06 o
   3  14   8       12.24      -16.47     64.45 o
  -8  15   8        0.40        8.18     77.69 o
  -7  15   8        6.30       74.14     55.01 o
  -6  15   8      386.03      389.72     90.98 o
  -5  15   8      173.84      118.93     52.38 o
  -4  15   8      276.67      316.56    110.15 o
  -3  15   8       33.06       61.27     62.87 o
  -2  15   8      140.99       88.19     51.08 o
  -1  15   8      173.97      274.63     93.65 o
   0  15   8        6.30      -10.35     55.33 o
   1  15   8       58.54      119.66     55.65 o
   2  15   8        2.30        8.27     62.87 o
   3  15   8       32.59       14.45     67.42 o
  -8  16   8      462.12      502.97    108.36 o
  -7  16   8       22.22       13.70     56.49 o
  -6  16   8       56.77      140.62     58.25 o
  -5  16   8       45.47       78.18     52.36 o
  -4  16   8       43.56       76.00     48.14 o
  -3  16   8      146.93      145.14    168.17 o
  -2  16   8        2.74       36.06     47.47 o
  -1  16   8      136.01      191.70     56.75 o
   0  16   8      162.96      154.73     56.18 o
   1  16   8       16.88       22.26     46.85 o
   2  16   8       62.95       26.83     61.27 o
   3  16   8        0.27      -64.47     64.47 o
  -7  17   8       79.28       -4.73     58.60 o
  -6  17   8        2.55        5.28     54.78 o
  -5  17   8        3.20       57.12     55.02 o
  -4  17   8       46.97      -33.16     46.41 o
  -3  17   8      174.94      267.21     98.40 o
  -2  17   8      127.10      134.78     53.14 o
  -1  17   8        0.41      -27.24     43.17 o
   0  17   8        0.52      -44.72     44.72 o
   1  17   8       50.13      -25.68     56.41 o
   2  17   8        2.12      -16.18     67.21 o
  -7  18   8        1.88      -54.08     56.54 o
  -6  18   8       31.44       -3.74     57.87 o
  -5  18   8      373.38      303.27    133.66 o
  -4  18   8        7.01       -5.61     49.53 o
  -3  18   8      358.31      342.77     64.95 o
  -2  18   8      103.31      146.49     81.78 o
  -1  18   8       80.87      143.11    107.34 o
   0  18   8      215.05      183.46     68.76 o
   1  18   8        0.03       -7.04     52.89 o
   2  18   8        5.29      -51.36     75.65 o
  -7  19   8       17.47      -23.53     68.36 o
  -6  19   8       57.12      -45.28     93.28 o
  -5  19   8       23.03        0.00     53.46 o
  -4  19   8        1.36       42.45     54.93 o
  -3  19   8        0.09      -32.66     49.36 o
  -2  19   8        9.19      -34.72     45.42 o
  -1  19   8       22.73       44.47    101.72 o
   0  19   8       25.26      -48.05    101.21 o
   1  19   8       62.84      179.25     72.58 o
   2  19   8        1.56       12.24     73.67 o
  -7  20   8       77.11      103.76    113.47 o
  -6  20   8       18.88      -15.05     59.95 o
  -5  20   8      291.08      283.30     70.89 o
  -4  20   8        4.24        4.93     53.41 o
  -3  20   8      122.11      121.94     67.98 o
  -2  20   8       88.28       58.89     50.07 o
  -1  20   8       59.26      -15.33    104.78 o
   0  20   8       65.44      -90.98    103.25 o
   1  20   8        1.76      -34.43     71.47 o
  -7  21   8       80.89       49.07    123.70 o
  -6  21   8        4.64      -95.07     95.07 o
  -5  21   8        0.20      -26.21     56.26 o
  -4  21   8      164.45      202.39     65.66 o
  -3  21   8      132.58       80.95    123.70 o
  -2  21   8      214.02      212.14    212.13 o
  -1  21   8       37.52      -17.38    103.25 o
   0  21   8        4.73       34.76    113.99 o
   1  21   8       26.42       20.96     92.52 o
  -6  22   8        3.89      -49.58    105.30 o
  -5  22   8        0.23       -2.49     61.02 o
  -4  22   8       63.70       -8.72     55.71 o
  -3  22   8       66.71       59.22     81.02 o
  -2  22   8        2.50       -4.83     53.48 o
  -1  22   8       26.18      119.10    119.61 o
  -4  23   8      211.41      364.45     94.56 o
  -3  23   8       46.66      -41.40     66.96 o
  -2  23   8        4.48        0.51     66.45 o
  -3  24   8       14.24        4.60     72.58 o
  -2  24   8       70.21      248.42     84.85 o
 -10   1   9      232.39      224.97     61.79 o
  -9   1   9      114.07      178.64     41.30 o
  -8   1   9       92.09       39.09     51.18 o
  -7   1   9     1094.36     1113.52     95.33 o
  -6   1   9      114.92      156.73     51.39 o
  -5   1   9       30.31      -13.10     39.42 o
  -4   1   9      361.72      364.59     67.47 o
  -3   1   9      709.71      569.71     65.11 o
  -2   1   9      465.56      424.84     80.76 o
  -1   1   9       11.09       -2.83     67.73 o
   0   1   9       52.48       77.51     47.83 o
   1   1   9      152.90      110.22     74.12 o
   2   1   9       54.51        8.75     63.79 o
   3   1   9       56.69       19.93     76.44 o
 -10   2   9        6.24       42.59     52.95 o
  -9   2   9        0.45      -14.66     34.47 o
  -8   2   9      173.86      106.48     53.46 o
  -7   2   9        2.01      -35.54     51.37 o
  -6   2   9      181.08      179.71     52.93 o
  -5   2   9      214.80      201.19     53.67 o
  -4   2   9      210.33      148.30     89.71 o
  -3   2   9        5.67       18.24     51.88 o
  -2   2   9      129.59      171.74     52.41 o
  -1   2   9      496.76      549.17     67.85 o
   0   2   9        8.61       83.60     45.80 o
   1   2   9       60.28       87.41     60.00 o
   2   2   9       15.91      -24.24     63.60 o
   3   2   9        0.56        0.22     75.53 o
 -10   3   9      171.09      143.53     60.60 o
  -9   3   9       55.53       41.72     53.25 o
  -8   3   9       69.67      -44.37     66.45 o
  -7   3   9      247.08      208.41     56.74 o
  -6   3   9       12.37       34.08     47.45 o
  -5   3   9      158.81      157.23     50.94 o
  -4   3   9       55.00        6.78     44.87 o
  -3   3   9       11.71      -45.48     45.48 o
  -2   3   9      410.65      461.85     72.33 o
  -1   3   9      238.36      236.87     56.89 o
   0   3   9      288.22      206.79     51.27 o
   1   3   9       63.22       95.71     60.11 o
   2   3   9       12.56       95.12     68.85 o
   3   3   9        5.77      -55.77    147.21 o
 -10   4   9       79.37      208.19     79.48 o
  -9   4   9       92.98       88.96     40.23 o
  -8   4   9      336.39      387.61    111.43 o
  -7   4   9      236.67      200.07     55.96 o
  -6   4   9      298.52      352.81     78.21 o
  -5   4   9     1118.66     1074.15     79.03 o
  -4   4   9      801.28      704.58    101.97 o
  -3   4   9      500.93      596.54     65.43 o
  -2   4   9      360.29      325.80     57.64 o
  -1   4   9       84.35      170.37     57.76 o
   0   4   9        0.49       46.90     97.92 o
   1   4   9       51.93       64.25     60.36 o
   2   4   9      110.74      146.65     68.85 o
   3   4   9        6.06       19.38     76.78 o
 -10   5   9        1.05       38.80     43.94 o
  -9   5   9       29.56       33.72     36.87 o
  -8   5   9        0.08      -28.23     47.04 o
  -7   5   9       15.83      -38.24     45.19 o
  -6   5   9        2.53       10.94     45.07 o
  -5   5   9        5.89       16.54     45.02 o
  -4   5   9       15.61       28.98     45.44 o
  -3   5   9       15.84        8.34     48.05 o
  -2   5   9        7.30      -46.73     47.58 o
  -1   5   9        0.82      -20.11     46.99 o
   0   5   9       87.11       51.29     47.48 o
   1   5   9       23.98       25.52     57.22 o
   2   5   9       10.42      -57.79     62.31 o
   3   5   9        0.01      -72.82     72.82 o
 -10   6   9       20.47       57.40     71.12 o
  -9   6   9       23.39       34.27     43.58 o
  -8   6   9      140.99      179.91     57.59 o
  -7   6   9        0.52       72.74     89.19 o
  -6   6   9      347.98      381.08     92.77 o
  -5   6   9       20.51       -7.90     43.84 o
  -4   6   9      240.20      299.35     66.96 o
  -3   6   9      457.13      561.78     66.29 o
  -2   6   9        4.71      -42.48     44.08 o
  -1   6   9      406.64      404.74     92.77 o
   0   6   9      195.15      248.70     84.99 o
   1   6   9      141.17      153.60     62.89 o
   2   6   9       43.50      -44.16     63.39 o
   3   6   9       10.41     -137.50    137.50 o
 -10   7   9       47.89      168.26     64.12 o
  -9   7   9       21.99       53.35     45.41 o
  -8   7   9       45.45      -25.12    145.17 o
  -7   7   9       40.72        9.13     45.42 o
  -6   7   9        1.38      -48.82     81.02 o
  -5   7   9      643.93      649.25     68.02 o
  -4   7   9      640.53      545.60     63.85 o
  -3   7   9      192.73      162.67     53.41 o
  -2   7   9       31.63       73.92     49.08 o
  -1   7   9       58.78       82.66     53.29 o
   0   7   9      154.49      192.21     63.73 o
   1   7   9        3.94        0.27     59.46 o
   2   7   9       16.01      -86.89     87.15 o
   3   7   9      170.32        5.76     80.05 o
  -9   8   9       45.52       23.05     70.71 o
  -8   8   9        0.24        0.81     45.73 o
  -7   8   9       13.51      -27.74     49.08 o
  -6   8   9      196.60      104.78     53.34 o
  -5   8   9       67.79       15.36     46.73 o
  -4   8   9       76.93       33.88     47.42 o
  -3   8   9      171.17      184.51     52.64 o
  -2   8   9       73.10       53.47     50.44 o
  -1   8   9        6.11       16.33     40.71 o
   0   8   9       45.47        7.79     67.01 o
   1   8   9        0.29      -55.97     55.97 o
   2   8   9       67.04       -4.60     70.07 o
   3   8   9       18.82       -3.29     80.51 o
  -9   9   9       98.14       97.92     81.39 o
  -8   9   9       71.19       32.16     57.83 o
  -7   9   9      393.29      378.63     86.38 o
  -6   9   9        0.07      -64.15     64.15 o
  -5   9   9      307.63      289.30     57.35 o
  -4   9   9      629.05      661.13     70.41 o
  -3   9   9      145.60      274.16     56.37 o
  -2   9   9      103.04      111.22     50.91 o
  -1   9   9       85.09      155.13     43.10 o
   0   9   9      238.68      331.56     56.10 o
   1   9   9       55.49      101.70     80.51 o
   2   9   9        5.88      -66.14     66.14 o
   3   9   9       42.25      -31.95    113.22 o
  -9  10   9       26.05      -13.95     49.41 o
  -8  10   9        7.36      -48.90     68.75 o
  -7  10   9        2.39       38.10    109.13 o
  -6  10   9       18.33      -33.66     45.85 o
  -5  10   9        3.91      -66.66     93.54 o
  -4  10   9       12.74       56.83     46.71 o
  -3  10   9       52.90      100.99     57.76 o
  -2  10   9      153.26      165.69     55.87 o
  -1  10   9       48.07      128.97     57.40 o
   0  10   9       74.15      128.07     49.47 o
   1  10   9        0.46      -25.06     60.24 o
   2  10   9        0.85      -62.55     69.17 o
   3  10   9        2.26      -38.09     80.73 o
  -9  11   9       72.28       37.91     55.37 o
  -8  11   9       77.23       79.41    123.19 o
  -7  11   9      203.87      160.93     87.66 o
  -6  11   9        3.30      -22.14     66.19 o
  -5  11   9      117.41        7.33     48.27 o
  -4  11   9      113.56      107.76     61.59 o
  -3  11   9        8.81      -22.44     88.94 o
  -2  11   9      122.01      149.36     46.77 o
  -1  11   9       16.50        7.97     56.51 o
   0  11   9        6.51      -19.44     45.55 o
   1  11   9       43.78       12.27     60.84 o
   2  11   9        7.36      -40.89     95.07 o
  -9  12   9       74.59       74.63     74.63 o
  -8  12   9      219.99       67.30     61.46 o
  -7  12   9        0.25       42.88     55.02 o
  -6  12   9      576.04      548.49    177.37 o
  -5  12   9        8.42       44.45     50.78 o
  -4  12   9      153.08      140.01     52.60 o
  -3  12   9      176.38       36.85     47.83 o
  -2  12   9        9.33      -15.05     50.09 o
  -1  12   9        7.48       43.78     56.79 o
   0  12   9        6.00      -13.64     89.60 o
   1  12   9       42.59       26.68     51.06 o
   2  12   9       21.02       46.43     96.61 o
  -8  13   9        6.64      -45.01     60.18 o
  -7  13   9       52.31      -52.37    121.91 o
  -6  13   9        1.85       20.88    149.51 o
  -5  13   9       73.06       58.48     51.53 o
  -4  13   9       15.05      -42.54     42.54 o
  -3  13   9      113.61        8.65     46.88 o
  -2  13   9        9.53        9.43     53.67 o
  -1  13   9       22.37      -27.93     56.78 o
   0  13   9       13.13      -35.46     67.73 o
   1  13   9        1.26      -31.89     50.73 o
   2  13   9       19.07       78.67     66.84 o
  -8  14   9      463.29      502.90     85.31 o
  -7  14   9       27.79       14.44     61.57 o
  -6  14   9       56.88       48.95     57.40 o
  -5  14   9        9.34      -28.81     50.49 o
  -4  14   9       54.41       68.51     51.63 o
  -3  14   9       63.78       30.15     58.01 o
  -2  14   9        1.42       54.69     49.09 o
  -1  14   9       98.25      141.42    203.95 o
   0  14   9      225.66      303.34     94.82 o
   1  14   9       13.94       20.63     51.04 o
   2  14   9       17.09       -0.77     62.56 o
  -8  15   9       24.27     -106.32    106.32 o
  -7  15   9       42.55      -23.93     60.41 o
  -6  15   9       50.65       37.16     97.12 o
  -5  15   9      203.59      118.34     68.49 o
  -4  15   9      148.67       90.46     55.26 o
  -3  15   9       97.18       26.34     57.76 o
  -2  15   9        2.44     -112.83    152.07 o
  -1  15   9        5.13        5.11     73.09 o
   0  15   9       10.36      -21.72     81.02 o
   1  15   9        7.75      -16.10     55.96 o
   2  15   9       28.03      126.85     76.14 o
  -8  16   9        8.72      -98.65     98.65 o
  -7  16   9        0.38       72.84     64.27 o
  -6  16   9       29.25       24.55     58.14 o
  -5  16   9        6.80      -52.39     52.39 o
  -4  16   9       39.95      -34.94     47.53 o
  -3  16   9        1.03       -5.24     48.45 o
  -2  16   9       19.32      106.03     56.19 o
  -1  16   9       16.06       79.37     64.05 o
   0  16   9        3.32       42.36     68.77 o
   1  16   9        4.48      -48.48     55.45 o
  -7  17   9      114.77     -111.94    115.01 o
  -6  17   9       11.63       38.30     58.01 o
  -5  17   9      216.53      162.18     61.93 o
  -4  17   9        8.89      -15.22     50.83 o
  -3  17   9        0.22       12.74     50.87 o
  -2  17   9       85.61      127.44     54.78 o
  -1  17   9       22.20      125.52     94.31 o
   0  17   9      106.65       93.02     75.04 o
   1  17   9       13.39      -62.85     81.20 o
  -7  18   9       31.01     -100.18    111.43 o
  -6  18   9       77.13       50.40     89.19 o
  -5  18   9      173.39      107.38     61.44 o
  -4  18   9      112.39       71.36     55.62 o
  -3  18   9       46.57      -48.65     48.65 o
  -2  18   9       31.99      160.47     80.59 o
  -1  18   9       11.56       60.41    100.44 o
   0  18   9        0.07       -6.87     70.86 o
   1  18   9        6.60       -8.67     80.07 o
  -6  19   9        3.53      -93.03    109.39 o
  -5  19   9       15.54      -39.56     62.41 o
  -4  19   9       45.18        0.47     58.31 o
  -3  19   9      126.88      110.24     63.13 o
  -2  19   9       43.27        4.37     79.74 o
  -1  19   9        3.53      -98.14    109.39 o
  -4  20   9       98.72       14.31     59.09 o
  -3  20   9        0.68       27.25     56.22 o
  -2  20   9       13.81      -26.58     58.78 o
  -4  21   9       20.84       77.69     79.23 o
  -3  21   9       21.80       88.43     72.07 o
  -3  22   9       80.62        9.20     68.49 o
  -9   0  10      529.52      425.27    113.99 o
  -8   0  10       19.69      -41.91     71.05 o
  -7   0  10      651.30      676.24    109.39 o
  -6   0  10      480.00      623.60    103.25 o
  -5   0  10       55.83      129.32     76.67 o
  -4   0  10       86.45      102.23     76.67 o
  -3   0  10      394.99      271.42     89.96 o
  -2   0  10      189.37      175.32     82.29 o
  -1   0  10       80.04      257.48    115.26 o
   0   0  10       61.66       51.63     84.34 o
   1   0  10       27.85       94.56     91.49 o
   2   0  10       32.58     -104.27    104.27 o
  -9   1  10        0.67      -61.33     61.33 o
  -8   1  10       29.92       13.65     52.90 o
  -7   1  10      157.20       94.60     54.39 o
  -6   1  10        6.49       36.30     50.50 o
  -5   1  10      131.26      157.34     87.66 o
  -4   1  10       13.01       65.71     53.29 o
  -3   1  10       75.69       14.36     53.63 o
  -2   1  10        0.90       40.91     55.11 o
  -1   1  10       35.37       19.03     50.76 o
   0   1  10       77.21       57.04     57.64 o
   1   1  10        0.70      -60.71     60.71 o
   2   1  10       18.96      -81.53     81.53 o
  -9   2  10      127.38      131.96     66.52 o
  -8   2  10       29.50       72.13     56.68 o
  -7   2  10      189.38      135.55     55.77 o
  -6   2  10      460.35      463.71     66.68 o
  -5   2  10       24.26       90.77     96.86 o
  -4   2  10      113.20      111.41     58.78 o
  -3   2  10       26.06      -30.24     50.24 o
  -2   2  10       66.49       -1.01     54.07 o
  -1   2  10       52.58       86.10     39.68 o
   0   2  10        0.09      -17.77     55.44 o
   1   2  10      247.25      227.87     68.80 o
   2   2  10       16.77       15.99     74.64 o
  -9   3  10       14.15      -55.02     55.02 o
  -8   3  10      457.16      359.11     69.14 o
  -7   3  10       13.77      -38.31     48.98 o
  -6   3  10       47.20       56.56     52.97 o
  -5   3  10      225.84      272.84     61.59 o
  -4   3  10       22.91      -19.74     98.14 o
  -3   3  10      320.25      292.96     62.15 o
  -2   3  10      287.10      354.30     94.82 o
  -1   3  10       46.72       82.20     50.09 o
   0   3  10       20.99       -9.47     55.53 o
   1   3  10        3.58       11.75     63.97 o
   2   3  10        2.16      -79.37     86.89 o
  -9   4  10        1.35      -24.58     59.52 o
  -8   4  10        0.07      -50.84     50.84 o
  -7   4  10       69.82       93.22     57.25 o
  -6   4  10      119.23      147.61     62.36 o
  -5   4  10       46.78       13.76     87.41 o
  -4   4  10        9.89      -14.61     53.41 o
  -3   4  10       15.90      -24.13     49.85 o
  -2   4  10       55.87       68.22     58.39 o
  -1   4  10        3.16      -15.82     67.36 o
   0   4  10       20.96       95.39     61.13 o
   1   4  10       22.70       88.31     67.97 o
   2   4  10        5.40      -69.84     69.84 o
  -9   5  10        1.27      -18.57     57.34 o
  -8   5  10      148.89      230.32     65.94 o
  -7   5  10      124.33      148.18     64.15 o
  -6   5  10      103.62      -20.09    125.23 o
  -5   5  10      451.65      496.29     66.00 o
  -4   5  10      204.54      149.48     79.23 o
  -3   5  10       59.99       73.91     57.11 o
  -2   5  10      200.45      140.62    111.69 o
  -1   5  10      156.26      199.99     69.39 o
   0   5  10       24.15       78.55     59.09 o
   1   5  10       18.55      -11.86     64.15 o
   2   5  10       49.45      109.47     82.37 o
  -9   6  10      320.48      231.55    104.78 o
  -8   6  10        5.40       25.53     56.32 o
  -7   6  10       30.64       33.59     84.08 o
  -6   6  10        4.66      -44.64     66.45 o
  -5   6  10        0.37       10.39     47.53 o
  -4   6  10      165.62      243.88     58.73 o
  -3   6  10      100.45       19.26     50.96 o
  -2   6  10       51.33      -39.39     80.25 o
  -1   6  10      104.69      264.36     60.22 o
   0   6  10        0.43       69.99     59.58 o
   1   6  10        1.53      -47.52     64.84 o
   2   6  10        0.20      -61.78    174.30 o
  -9   7  10        3.09      -98.14     98.14 o
  -8   7  10       57.30       73.36    129.06 o
  -7   7  10        0.34      -46.60     46.60 o
  -6   7  10       60.15       -0.37     50.43 o
  -5   7  10      101.45       55.00     94.31 o
  -4   7  10       23.21       65.07     90.22 o
  -3   7  10      127.99      211.43     76.42 o
  -2   7  10       80.94       89.82     65.17 o
  -1   7  10      201.28      339.70     54.87 o
   0   7  10       16.21      -49.59     72.89 o
   1   7  10       11.78       10.70     65.95 o
   2   7  10       22.56      -49.97    121.40 o
  -9   8  10      154.53      162.03    108.87 o
  -8   8  10       22.89      -83.76    120.12 o
  -7   8  10       79.96       92.48     55.02 o
  -6   8  10       77.19       21.75     81.27 o
  -5   8  10      110.53       93.51     64.40 o
  -4   8  10      319.60      327.21     64.19 o
  -3   8  10       21.25       -7.66     50.48 o
  -2   8  10       47.63       93.42     59.66 o
  -1   8  10       64.78      146.14     48.31 o
   0   8  10        0.12       13.16     61.17 o
   1   8  10        1.74      -14.05     64.98 o
  -8   9  10        3.37      114.89     62.12 o
  -7   9  10       14.07        9.30     49.54 o
  -6   9  10       14.48       66.67     50.73 o
  -5   9  10        0.08       18.09     48.81 o
  -4   9  10       35.09       57.35     52.33 o
  -3   9  10       51.50      -33.30    132.13 o
  -2   9  10       15.47       42.84     52.94 o
  -1   9  10       37.40       14.74     46.52 o
   0   9  10       77.20      143.29     53.79 o
   1   9  10       32.42      -26.58     89.45 o
  -8  10  10        2.52      -93.03     93.03 o
  -7  10  10       48.62       58.78     45.27 o
  -6  10  10      178.92      176.73     59.73 o
  -5  10  10        0.35       17.36     49.54 o
  -4  10  10       72.02      144.08     54.84 o
  -3  10  10       28.27        8.39     78.72 o
  -2  10  10      120.72      145.52     59.19 o
  -1  10  10       91.26      179.41     63.73 o
   0  10  10       52.16        3.10     53.15 o
   1  10  10       36.88      -18.97     67.41 o
  -8  11  10      162.35       42.94    104.78 o
  -7  11  10        0.37      -25.93     77.95 o
  -6  11  10       19.00      -50.44     50.44 o
  -5  11  10      119.60      196.95     60.06 o
  -4  11  10        0.00        7.75     74.12 o
  -3  11  10        4.28       -0.68     50.77 o
  -2  11  10       21.60        0.31     75.39 o
  -1  11  10        1.67       87.87     69.41 o
   0  11  10        2.04      -51.76     97.88 o
   1  11  10       14.54       80.25    107.34 o
  -8  12  10        1.24      -29.14    112.45 o
  -7  12  10       95.73       60.77     62.88 o
  -6  12  10        0.34      -52.67     52.67 o
  -5  12  10       16.43      -33.27     51.67 o
  -4  12  10       78.93       60.44    122.93 o
  -3  12  10        1.13       43.10    126.76 o
  -2  12  10       12.46       47.57     54.64 o
  -1  12  10       17.97       96.04     79.48 o
   0  12  10        0.02      -62.10     79.74 o
   1  12  10        3.79       97.64     93.54 o
  -7  13  10       61.97      -90.98     90.98 o
  -6  13  10       29.32      -13.25     54.70 o
  -5  13  10      172.94      235.78     66.24 o
  -4  13  10       21.37      -49.00     49.00 o
  -3  13  10       22.03      -16.37     54.33 o
  -2  13  10       23.80       -9.53    140.05 o
  -1  13  10       28.92      -23.61     59.29 o
   0  13  10       28.83       28.22    117.05 o
  -7  14  10        7.78      -24.53    109.39 o
  -6  14  10       40.42       -9.08    120.12 o
  -5  14  10        7.49       -6.94     55.11 o
  -4  14  10       16.64      -58.27     58.27 o
  -3  14  10        0.03       36.67     55.65 o
  -2  14  10        2.41      157.47    120.37 o
  -1  14  10        2.39       54.94     69.55 o
   0  14  10        0.20      -68.40     68.40 o
  -6  15  10      155.37      126.04    132.90 o
  -5  15  10       23.56       32.55     60.52 o
  -4  15  10       39.15      -29.99     71.05 o
  -3  15  10       53.26       59.17     55.34 o
  -2  15  10        7.82      112.41     70.13 o
  -1  15  10       29.02       51.07     75.00 o
   0  15  10       72.85       81.05     79.92 o
  -5  16  10        0.32      -43.80     60.22 o
  -4  16  10       80.30       19.02     56.72 o
  -3  16  10       14.43       82.63     61.14 o
  -2  16  10       23.26      110.73    123.44 o
  -1  16  10        6.04      114.41     83.57 o
  -4  17  10        6.09       11.25     74.63 o
  -3  17  10       42.90       16.87     63.38 o
  -2  17  10        7.97      327.64     97.63 o
  -1  17  10        8.85       -6.64     94.56 o
  -4  18  10       38.92       98.14     77.69 o
  -3  18  10        0.50      -56.74     56.74 o
  -2  18  10       91.99      240.75     94.05 o
  -3  19  10       17.39       83.83     77.69 o
  -7   1  11      118.61       35.24     59.81 o
  -6   1  11       28.71       45.84     66.70 o
  -5   1  11       48.20      -21.92     53.00 o
  -4   1  11       99.10       91.59     58.28 o
  -3   1  11       20.34      -55.65     55.65 o
  -2   1  11        6.79      -86.38     86.38 o
  -1   1  11        4.87       38.04     61.24 o
   0   1  11        5.67      -62.12     62.12 o
  -7   2  11      111.26        6.61     84.08 o
  -6   2  11       60.83       27.69     53.49 o
  -5   2  11       15.85      -67.91    113.22 o
  -4   2  11        4.63       80.11     62.36 o
  -3   2  11       12.05      -70.03     70.03 o
  -2   2  11       45.78      -25.52     63.98 o
  -1   2  11       11.61      -45.07     56.94 o
   0   2  11        3.38       38.49    136.99 o
  -7   3  11        0.59      -35.58     63.38 o
  -6   3  11       68.11       73.69     56.38 o
  -5   3  11        0.04      -48.81     48.81 o
  -4   3  11        5.17      -54.93     54.93 o
  -3   3  11       13.42       -5.79     59.50 o
  -2   3  11       22.32      -33.49     62.33 o
  -1   3  11        0.21      -27.22     79.79 o
   0   3  11        0.02      -45.24    134.18 o
  -7   4  11        9.95      -37.54     52.93 o
  -6   4  11        2.97      -50.60     50.60 o
  -5   4  11       53.64      -14.13     53.14 o
  -4   4  11       13.01       77.88     60.60 o
  -3   4  11       13.48      -55.88     55.88 o
  -2   4  11       55.02       -0.38     70.54 o
  -1   4  11        1.24       32.78    100.94 o
   0   4  11       22.29       48.31     66.40 o
  -7   5  11       22.62      -13.43     56.23 o
  -6   5  11        3.31      -48.21     50.72 o
  -5   5  11      102.24       80.02     56.98 o
  -4   5  11       16.83        5.04     57.97 o
  -3   5  11       10.02       41.74     62.58 o
  -2   5  11        3.91      -77.21     90.98 o
  -1   5  11       31.45       64.45     53.41 o
   0   5  11       17.11        6.85     66.71 o
  -7   6  11       52.21       82.40     60.32 o
  -6   6  11       64.25       82.11     59.22 o
  -5   6  11      100.61      149.38     60.76 o
  -4   6  11       38.04       73.90     60.57 o
  -3   6  11       44.63      -35.41     56.17 o
  -2   6  11       20.35       -7.85     91.24 o
  -1   6  11       11.42       56.82    111.78 o
   0   6  11      107.78      192.97     74.63 o
  -7   7  11        5.61       55.20    100.18 o
  -6   7  11        1.95      -10.60     55.02 o
  -5   7  11        6.20      -81.81    120.12 o
  -4   7  11       21.43      -52.64     52.64 o
  -3   7  11       50.10       61.67     79.99 o
  -2   7  11        0.37      -24.49     64.84 o
  -1   7  11       63.42      137.05     79.89 o
   0   7  11        6.53       22.37     67.90 o
  -6   8  11        0.99        9.64     56.80 o
  -5   8  11        6.90      -47.76     53.14 o
  -4   8  11        7.08       21.53     60.92 o
  -3   8  11        0.05       19.15     62.25 o
  -2   8  11       40.56       19.30     66.68 o
  -1   8  11        3.43       73.10     55.52 o
   0   8  11        4.27       48.24     69.02 o
  -6   9  11      123.10       72.15     89.96 o
  -5   9  11       19.26      -32.67     58.70 o
  -4   9  11       58.89       35.94    123.95 o
  -3   9  11      122.97      102.85     67.76 o
  -2   9  11        8.11      167.77    214.94 o
  -1   9  11       41.12       45.30     57.62 o
  -5  10  11        4.33      -36.77     59.77 o
  -4  10  11       54.58       73.36    197.30 o
  -3  10  11        1.39      -51.42     82.29 o
  -2  10  11        0.15        9.86     63.64 o
  -1  10  11        1.54       33.18     54.45 o
  -5  11  11       26.42       97.12     77.69 o
  -4  11  11       28.17       88.23     65.24 o
  -3  11  11       37.69       47.12     65.03 o
  -2  11  11        0.02      -12.45     66.51 o
  -1  11  11       37.23      289.46     84.96 o
  -4  12  11       65.15      -19.93     71.05 o
  -3  12  11        8.09      -19.42     71.56 o
  -2  12  11       31.56       54.18     80.76 o
  -4  13  11       23.13       36.29     78.72 o
  -3  13  11        0.25      -67.98     70.03 o
  -2  13  11        9.32      144.65     92.52 o
  -3  14  11       12.58       65.94     75.65 o
  -4   0  12        5.85      -85.87     85.87 o
  -3   0  12       96.31      168.68    107.85 o
  -2   0  12       26.65       69.12    113.22 o
  -4   1  12        1.00      -61.75     61.75 o
  -3   1  12        9.09      -70.30     70.30 o
  -2   1  12        0.04      -31.43     82.41 o
  -4   2  12        1.31      -92.52     92.52 o
  -3   2  12        1.88      -69.11     69.11 o
  -2   2  12        2.09       50.65    122.40 o
  -4   3  12        6.23      -44.98     89.96 o
  -3   3  12       51.10      -62.47    120.37 o
  -2   3  12       48.14      188.15    131.94 o
  -3   4  12        5.90      152.32    108.87 o
  -3   5  12       10.01      181.46    100.18 o
  -3   6  12        9.50        0.00     89.96 o
  -3   7  12        0.09      -92.52     92.52 o
 
